# Supplementary material for: Both microRNA-455-5p and -3p repress hypoxia-inducible factor-2α expression and coordinately regulate cartilage homeostasis
Source: Nat Commun. 2021 Jul 6;12:4148. doi: 10.1038/s41467-021-24460-7 (PMC8260725; doi:10.1038/s41467-021-24460-7)
Supplement: Supplementary file 5 — Dataset 1 [file 41467_2021_24460_MOESM5_ESM.xlsx]

## Sheet: Sox9_Detected337_miRNA
Supplementary Data 1. Microarray data on all miRNAs whose signals are detected by lacZ- or Sox9-expressing adenovirus infection in chondrocytes.
systematic_name	Fold change([LacZ-5] vs [Sox9-5])	Log Fold change([LacZ-5] vs [Sox9-5])	Absolute Fold change([LacZ-5] vs [Sox9-5])	Regulation([LacZ-5] vs [Sox9-5])	Fold change([LacZ-20] vs [Sox9-20])	Log Fold change([LacZ-20] vs [Sox9-20])	Absolute Fold change([LacZ-20] vs [Sox9-20])	Regulation([LacZ-20] vs [Sox9-20])	[LacZ, 5](raw)	[LacZ, 20](raw)	[Sox9, 5](raw)	[Sox9, 20](raw)	[LacZ, 5](normalized)	[LacZ, 20](normalized)	[Sox9, 5](normalized)	[Sox9, 20](normalized)	active_sequence	chr	mirbase accession No	start	stop	strand
dmr_285	-1.21728	-0.283657	1.21728	down	-1.03277	-0.0465155	1.03277	down	3463.18	3395.61	3339.19	2858.76	3.48086	3.65653	3.76451	3.70305
dmr_3	-1.21197	-0.277349	1.21197	down	-1.18742	-0.247834	1.18742	down	19316	17999.6	18543.2	17423.1	5.96048	6.06275	6.23783	6.31059
dmr_31a	-1.2388	-0.308949	1.2388	down	-1.04309	-0.0608578	1.04309	down	1610.14	1641.43	1579.95	1395.73	2.37594	2.60782	2.68489	2.66867
dmr_6	-1.21768	-0.28414	1.21768	down	-1.13209	-0.178992	1.13209	down	11714.1	11339.5	11298.5	10464.8	5.23894	5.39614	5.52308	5.57513
hur_1	-1.2239	-0.291487	1.2239	down	-1.20391	-0.267726	1.20391	down	18573.1	17000.1	18005.7	16684.1	5.9039	5.98034	6.19539	6.24806
hur_2	-1.19774	-0.260319	1.19774	down	-1.2114	-0.276672	1.2114	down	79105.9	69278	75049.8	68413	7.99447	8.00718	8.25479	8.28386
hur_4	-1.14408	-0.194193	1.14408	down	-1.19907	-0.261919	1.19907	down	4590.28	4341.8	4159.82	4243.97	3.88734	4.01115	4.08153	4.27307
hur_6	-1.09254	-0.127692	1.09254	down	-1.21512	-0.281094	1.21512	down	15405.6	13184.3	13332	13059.7	5.63414	5.61361	5.76183	5.89471
miRNABrightCorner30	-1.0637	-0.0890884	1.0637	down	-1.25399	-0.326528	1.25399	down	444.398	420.252	374.427	429.597	0.518682	0.642187	0.60777	0.968715
mmu-let-7a	1.00643	0.00925255	1.00643	up	1.05146	0.0723886	1.05146	up	3308.75	2764.78	2604.08	2143.51	3.41504	3.36002	3.40579	3.28764	AACTATACAACCTACTACCT	chr9	MIMAT0000521	41344817	41344836	-
mmu-let-7a*	-1.32039	-0.400966	1.32039	down	1.32239	0.403143	1.32239	up	2.34768	2.19435	2.45538	1.35271	-7.04579	-6.93913	-6.64482	-7.34227	GGAAAGACAGTAGATTGTATAG	chr13	MIMAT0004620	48633632	48633611	+
mmu-let-7b	1.03909	0.0553265	1.03909	up	1.20908	0.273913	1.20908	up	2452.24	2016.74	1869.33	1359.72	2.98286	2.90489	2.92753	2.63097	AACCACACAACCTACTACC	chr15	MIMAT0000522	85537759	85537776	-
mmu-let-7c	1.02732	0.0388861	1.02732	up	1.14874	0.200056	1.14874	up	3010.15	2474.77	2320.91	1756.18	3.27859	3.20015	3.23971	3.0001	AACCATACAACCTACTACC	chr15	MIMAT0000523	85537049	85537067	-
mmu-let-7c-1*	-1.47661	-0.562292	1.47661	down	12.878	3.68684	12.878	up	1.64129	1.57976	1.91968	0.1	-7.5622	-7.41322	-6.99991	-11.1001	GGAAAGCTAGAAGGTTGTACA	chr16	MIMAT0004622	77599964	77599983	-
mmu-let-7d	-1.02328	-0.0331955	1.02328	down	-1.03932	-0.0556345	1.03932	down	1629.99	1346.1	1321.16	1140.47	2.39362	2.32165	2.42681	2.37728	AACTATGCAACCTACTACC	chr13	MIMAT0000383	48631417	48631400	+
mmu-let-7d*	-1.0943	-0.130009	1.0943	down	1.16376	0.218794	1.16376	up	4.77461	5.32692	4.13858	3.73138	-6.02164	-5.65962	-5.89164	-5.87842	AGAAAGGCAGCAGGTCGT	chr13	MIMAT0000384	48631471	48631455	+
mmu-let-7e	1.01545	0.0221138	1.01545	up	1.08255	0.114435	1.08255	up	942.018	759.575	734.817	571.978	1.60258	1.49613	1.58047	1.38169	AACTATACAACCTCCTACC	chr17	MIMAT0000524	17967334	17967351	-
mmu-let-7f	-1.00421	-0.00605392	1.00421	down	1.0233	0.0332222	1.0233	up	2880.05	2461.6	2290.86	1960.98	3.21485	3.19246	3.2209	3.15923	AACTATACAATCTACTACCTC	chr13	MIMAT0000525	48633226	48633206	+
mmu-let-7g	-1.00574	-0.00825977	1.00574	down	1.06082	0.0851812	1.06082	up	787.473	688.418	627.334	529.014	1.34406	1.35422	1.35232	1.26904	AACTGTACAAACTACTACCTC	chr9	MIMAT0000121	106081179	106081198	-
mmu-let-7i	-1.04195	-0.0592813	1.04195	down	-1.02471	-0.0352106	1.02471	down	2864.09	2384.41	2363.79	1991.76	3.20683	3.14649	3.26612	3.1817	AACAGCACAAACTACTACCTC	chr10	MIMAT0000122	122422722	122422703	+
mmu-miR-1	1.58899	0.66811	1.58899	up	106.401	6.73337	106.401	up	13.3364	13.0524	6.64805	0.1	-4.53973	-4.36668	-5.20784	-11.1001	ATACATACTTCTTTACATTCC	chr2	MIMAT0000123	180123802	180123822	-
mmu-miR-100	1.07965	0.110562	1.07965	up	1.31156	0.391282	1.31156	up	187.771	165.735	137.76	103.011	-0.724196	-0.700192	-0.834759	-1.09147	CACAAGTTCGGATCTACGG	chr9	MIMAT0000655	41339524	41339541	-
mmu-miR-101a	-1.11401	-0.155757	1.11401	down	-1.31047	-0.390087	1.31047	down	95.1875	86.3575	83.9932	92.2539	-1.70433	-1.64067	-1.54857	-1.25059	TTCAGTTATCACAGTACTGTA	chr4	MIMAT0000133	101019620	101019601	+
mmu-miR-101b	-1.12534	-0.170359	1.12534	down	-1.0536	-0.0753326	1.0536	down	32.5166	28.4531	28.9844	24.4379	-3.25392	-3.24241	-3.08356	-3.16708	TTCAGCTATCACAGTACT	chr19	MIMAT0000616	29209833	29209849	-
mmu-miR-103	1.09839	0.135394	1.09839	up	1.06624	0.0925312	1.06624	up	419.81	339.63	302.742	259.662	0.436565	0.334895	0.301171	0.242364	TCATAGCCCTGTACAATG	chr2	MIMAT0000546	131113844	131113861	-
mmu-miR-106b	-1.11998	-0.163473	1.11998	down	-1.33684	-0.418826	1.33684	down	102.773	90.6311	91.1726	98.7673	-1.59372	-1.57099	-1.43024	-1.15216	ATCTGCACTGTCAGCAC	chr5	MIMAT0000386	138606996	138606981	+
mmu-miR-106b*	-1.26248	-0.336256	1.26248	down	-16.8574	-4.07531	16.8574	down	0.1	0.1	0.1	1.37419	-11.599	-11.3949	-11.2627	-7.31954	GCAGCAAGTACCCAC	chr5	MIMAT0004582	138607037	138607024	+
mmu-miR-107	1.03597	0.0509768	1.03597	up	1.00746	0.0107217	1.00746	up	310.137	265.121	237.129	214.523	-0.000267029	-0.022418	-0.0512438	-0.0331397	TGATAGCCCTGTACAATGCT	chr19	MIMAT0000647	34895250	34895232	+
mmu-miR-10a	-1.00307	-0.00442791	1.00307	down	1.06769	0.0944948	1.06769	up	140.789	120.342	111.861	91.8819	-1.13964	-1.16192	-1.13521	-1.25642	CACAAATTCGGATCTACAGGG	chr11	MIMAT0000648	96178503	96178522	-
mmu-miR-10b	-1.1083	-0.148344	1.1083	down	1.02292	0.0327001	1.02292	up	111.694	93.4469	98.0534	74.4695	-1.47362	-1.52685	-1.32528	-1.55955	CACAAATTCGGTTCTACAGGG	chr2	MIMAT0000208	74564134	74564153	-
mmu-miR-1187	-1.03699	-0.0523968	1.03699	down	-1.29246	-0.370117	1.29246	down	19.924	17.0588	16.3654	17.973	-3.96059	-3.98048	-3.90819	-3.61036	TTACACACATACACACACA	chr5	MIMAT0005837	83228070	83228053	+
mmu-miR-1193	-1.13309	-0.180261	1.13309	down	1.02032	0.029026	1.02032	up	7.72916	7.58798	6.93702	6.06241	-5.32672	-5.14921	-5.14645	-5.17823	GATAGTAAAACGGGTGAC	chr12	MIMAT0005851	110953964	110953980	-
mmu-miR-1196	1.73487	0.794825	1.73487	up	-1.10164	-0.139648	1.10164	down	12.0206	9.05742	5.4883	8.13392	-4.68959	-4.89382	-5.48441	-4.75418	AGGCAGAGGCAGGT	chr14	MIMAT0005857	62371096	62371084	+
mmu-miR-1198	-1.49998	-0.584948	1.49998	down	-1.31815	-0.398519	1.31815	down	11.1748	10.2588	13.2771	11.0235	-4.79485	-4.71413	-4.2099	-4.31562	CCAAGCCAGCCAGG	chrX	MIMAT0005859	7384277	7384289	-
mmu-miR-1224	-1.21321	-0.278826	1.21321	down	-1.31841	-0.398804	1.31841	down	1815.85	1699.44	1744.98	1826.47	2.5494	2.65792	2.82823	3.05672	CTCCACCTCCC	chr16	MIMAT0005460	20604536	20604545	-
mmu-miR-125a-3p	-1.33081	-0.412308	1.33081	down	-1.36779	-0.451851	1.36779	down	16.3258	15.4086	17.2095	17.1807	-4.24795	-4.12726	-3.83564	-3.67541	GGCTCCCAAGAACCTC	chr17	MIMAT0004528	17967826	17967840	-
mmu-miR-125a-5p	1.00052	0.000742912	1.00052	up	-1.02741	-0.0390091	1.02741	down	409.36	339.436	324.085	284.287	0.4002	0.33407	0.399457	0.373079	TCACAGGTTAAAGGGTCTC	chr17	MIMAT0000135	17967787	17967804	-
mmu-miR-125b-5p	1.01317	0.0188704	1.01317	up	1.03519	0.0498934	1.03519	up	5475.96	4711.53	4281.11	3710.22	4.14187	4.12906	4.123	4.07916	TCACAAGTTAGGGTCTC	chr9	MIMAT0000136	41390028	41390044	-
mmu-miR-126-3p	28.9205	4.85402	28.9205	up	23.4744	4.55302	23.4744	up	3.65115	2.87964	0.1	0.1	-6.40868	-6.54704	-11.2627	-11.1001	CGCATTATTACTCACGGTA	chr2	MIMAT0000138	26446926	26446943	-
mmu-miR-127	-1.04161	-0.0588121	1.04161	down	-1.04108	-0.0580788	1.04108	down	915.007	764.187	754.928	648.545	1.56061	1.50486	1.61942	1.56294	AGCCAAGCTCAGACGGAT	chr12	MIMAT0000139	110831103	110831119	-
mmu-miR-1274a	-1.25686	-0.329826	1.25686	down	-1.26792	-0.342463	1.26792	down	1207.43	1145.31	1202.06	1183.78	1.96069	2.0886	2.29052	2.43106	TGGCGCCTGAACAG	chrX	MIMAT0009445	64206369	64206381	-
mmu-miR-128	1.4962	0.5813	1.4962	up	-1.15823	-0.211922	1.15823	down	13.7864	11.1219	7.2986	10.501	-4.49185	-4.5976	-5.07315	-4.38567	AAAGAGACCGGTTCACTGTG	chr1	MIMAT0000140	130098982	130099001	-
mmu-miR-129-3p	1.03865	0.0547109	1.03865	up	1.05078	0.0714664	1.05078	up	10.8577	10.56	8.28028	8.19233	-4.83638	-4.67239	-4.89109	-4.74385	ATGCTTTTTGGGGTAAGG	chr2	MIMAT0000544	94081598	94081582	+
mmu-miR-1306	-1.34144	-0.423785	1.34144	down	-1.11116	-0.152073	1.11116	down	8.1709	9.2565	8.68198	8.3846	-5.24653	-4.86246	-4.82275	-4.71038	CATCACCACCAGAGC	chr16	MIMAT0009411	18284331	18284318	+
mmu-miR-130a	-1.03438	-0.0487623	1.03438	down	-1.02448	-0.0348911	1.02448	down	1612.65	1373.21	1321.28	1146.82	2.37819	2.35041	2.42695	2.3853	ATGCCCTTTTAACATTGCA	chr2	MIMAT0000141	84581334	84581317	+
mmu-miR-130b	-1.1912	-0.252415	1.1912	down	-2.01449	-1.01042	2.01449	down	49.5308	43.7675	46.7344	71.8745	-2.64677	-2.62114	-2.39436	-1.61072	ATGCCCTTTCATCATTGC	chr16	MIMAT0000387	17124225	17124209	+
mmu-miR-130b*	-1.26248	-0.336256	1.26248	down	-1.22671	-0.294798	1.22671	down	0.1	0.1	0.1	0.1	-11.599	-11.3949	-11.2627	-11.1001	AGTAGTGCAACAGGGAAAGA	chr16	MIMAT0004583	17124187	17124169	+
mmu-miR-132	1.58809	0.66729	1.58809	up	1.24795	0.319555	1.24795	up	18.2441	16.7755	9.09966	10.9581	-4.08767	-4.00464	-4.75496	-4.3242	CGACCATGGCTGTAGA	chr11	MIMAT0000144	74987232	74987246	-
mmu-miR-133a	42.7914	5.41925	42.7914	up	38.9287	5.28276	38.9287	up	5.40231	4.77544	0.1	0.1	-5.84345	-5.81729	-11.2627	-11.1001	CAGCTGGTTGAAGGGGAC	chr2	MIMAT0000145	180133146	180133163	-
mmu-miR-133b	1.46765	0.553506	1.46765	up	2.39452	1.25974	2.39452	up	36.4297	33.4181	19.6612	11.3768	-3.08999	-3.01037	-3.64349	-4.27011	TAGCTGGTTGAAGGGGACC	chr1	MIMAT0000769	20672919	20672936	-
mmu-miR-134	-1.1297	-0.175946	1.1297	down	-1.18232	-0.241618	1.18232	down	19.4692	17.8103	17.4217	17.1658	-3.9939	-3.91828	-3.81796	-3.67666	CCCCTCTGGTCAA	chr12	MIMAT0000146	110972365	110972376	-
mmu-miR-135a*	-1.15624	-0.209437	1.15624	down	-1.34808	-0.430904	1.34808	down	43.8393	44.0264	40.1502	48.3822	-2.82287	-2.61263	-2.61344	-2.18172	CGCCACGGCTCCA	chr9	MIMAT0004531	106056520	106056531	-
mmu-miR-136	-1.06202	-0.0868044	1.06202	down	1.20974	0.274703	1.20974	up	354.184	314.383	297.945	211.847	0.191327	0.223455	0.278131	-0.0512471	CCATCATCAAAACAAATGGAGT	chr12	MIMAT0000148	110833542	110833562	-
mmu-miR-136*	-1.06207	-0.0868812	1.06207	down	1.09227	0.127329	1.09227	up	61.8051	54.689	51.9942	40.8157	-2.32737	-2.29974	-2.24049	-2.42707	AAGACTCATTTGAGACGATGAT	chr12	MIMAT0004532	110833577	110833597	-
mmu-miR-139-3p	1.09575	0.131925	1.09575	up	-2.40285	-1.26474	2.40285	down	35.5252	26.7874	25.6803	52.4703	-3.12626	-3.32944	-3.25818	-2.0647	CTCCAACAGGGCCG	chr7	MIMAT0004662	108623941	108623953	-
mmu-miR-140	-2.22208	-1.15191	2.22208	down	-4.68072	-2.22673	4.68072	down	703.722	565.616	1238.62	2158.2	1.18183	1.07075	2.33374	3.29749	CTACCATAGGGTAAAACCACT	chr8	MIMAT0000151	110075151	110075170	-
mmu-miR-140*	-2.44272	-1.28849	2.44272	down	-5.29032	-2.40335	5.29032	down	358.056	308.576	692.791	1330.76	0.207015	0.196557	1.49551	2.59991	CCGTGGTTCTACCCT	chr8	MIMAT0000152	110075195	110075208	-
mmu-miR-143	1.14409	0.194198	1.14409	up	1.40866	0.494323	1.40866	up	321.567	292.79	222.633	169.437	0.0519485	0.120799	-0.14225	-0.373524	GAGCTACAGTGCTTCA	chr18	MIMAT0000247	61808909	61808895	+
mmu-miR-145	1.78162	0.833193	1.78162	up	2.48797	1.31497	2.48797	up	14.1902	13.3231	6.30882	4.36532	-4.45021	-4.33707	-5.2834	-5.65204	AGGGATTCCTGGGA	chr18	MIMAT0000157	61807507	61807495	+
mmu-miR-146a	1.0212	0.030262	1.0212	up	-1.35235	-0.435468	1.35235	down	5.14826	4.18466	3.99326	4.61324	-5.91294	-6.00781	-5.9432	-5.57235	AACCCATGGAATTCAGTTC	chr11	MIMAT0000158	43187925	43187908	+
mmu-miR-146b	-1.51263	-0.597059	1.51263	down	-1.5117	-0.596172	1.5117	down	16.2527	15.555	19.4731	19.1687	-4.25442	-4.11362	-3.65736	-3.51744	AGCCTATGGAATTCAGTTC	chr19	MIMAT0003475	46417284	46417301	-
mmu-miR-148a	-1.09023	-0.124639	1.09023	down	-1.31539	-0.395495	1.31539	down	561.257	492.383	484.684	527.978	0.855491	0.870713	0.980129	1.26621	ACAAAGTTCTGTAGTGCACT	chr6	MIMAT0000516	51219892	51219874	+
mmu-miR-148b	-1.03491	-0.0495024	1.03491	down	-1.33777	-0.419829	1.33777	down	32.4689	28.7	26.6162	31.2982	-3.25604	-3.22994	-3.20654	-2.81012	ACAAAGTTCTGTGATGCAC	chr15	MIMAT0000580	103115620	103115637	-
mmu-miR-149	1.23854	0.30864	1.23854	up	1.14418	0.194318	1.14418	up	27.3069	22.6526	17.4638	16.1391	-3.50583	-3.57132	-3.81448	-3.76564	GGGAGTGAAGACACGGAG	chr1	MIMAT0000159	94746964	94746980	-
mmu-miR-151-3p	-1.26248	-0.336256	1.26248	down	-1.22671	-0.294798	1.22671	down	0.1	0.1	0.1	0.1	-11.599	-11.3949	-11.2627	-11.1001	CCTCAAGGAGCCTC	chr15	MIMAT0000161	73085307	73085295	+
mmu-miR-151-5p	-1.07255	-0.101039	1.07255	down	-1.51078	-0.595294	1.51078	down	173.352	142.463	147.272	175.452	-0.839468	-0.918483	-0.738428	-0.323189	ACTAGACTGTGAGCTCCT	chr15	MIMAT0004536	73085272	73085256	+
mmu-miR-152	-1.01164	-0.0167007	1.01164	down	-1.00073	-0.00105667	1.00073	down	296.754	251.697	237.794	205.33	-0.0639038	-0.0973797	-0.0472031	-0.096323	CCAAGTTCTGTCATGCA	chr11	MIMAT0000162	96711758	96711773	-
mmu-miR-154	1.02338	0.0333395	1.02338	up	1.14469	0.194961	1.14469	up	193.859	159.112	150.047	113.311	-0.678165	-0.759023	-0.711504	-0.953984	CGAAGGCAACACGGATAACC	chr12	MIMAT0000164	110976651	110976669	-
mmu-miR-154*	-1.02215	-0.0316	1.02215	down	1.2194	0.286175	1.2194	up	71.8557	68.0886	58.1769	45.5181	-2.11	-1.98358	-2.0784	-2.26976	AATAGGTCAACCGTGTATGA	chr12	MIMAT0004537	110976687	110976705	-
mmu-miR-155	-1.3965	-0.481813	1.3965	down	-1.56934	-0.650154	1.56934	down	16.9693	17.4067	18.7708	22.2685	-4.19217	-3.95135	-3.71035	-3.3012	ACCCCTATCACAATTAGC	chr16	MIMAT0000165	84714394	84714410	-
mmu-miR-15a	1.03691	0.0522928	1.03691	up	1.07071	0.0985665	1.07071	up	292.712	265.893	223.602	202.438	-0.0836887	-0.0182219	-0.135982	-0.116788	CACAAACCATTATGTGCTGCTA	chr14	MIMAT0000526	62250899	62250879	+
mmu-miR-15b	1.08737	0.120837	1.08737	up	-1.03612	-0.0511904	1.03612	down	545.812	450.333	397.598	380.365	0.815233	0.741924	0.694396	0.793115	TGTAAACCATGATGTGCTGC	chr3	MIMAT0000124	68813700	68813718	-
mmu-miR-15b*	-1.26248	-0.336256	1.26248	down	-16.5238	-4.04648	16.5238	down	0.1	0.1	0.1	1.347	-11.599	-11.3949	-11.2627	-7.34838	TAGAGCAGCAAATAATGATTCG	chr3	MIMAT0004521	68813736	68813756	-
mmu-miR-16	1.04288	0.0605783	1.04288	up	1.077	0.107016	1.077	up	416.714	380.177	316.504	287.758	0.425886	0.497604	0.365308	0.390589	CGCCAATATTTACGTGCT	chr3	MIMAT0000527	68813844	68813861	-
mmu-miR-17*	-1.07273	-0.101282	1.07273	down	-1.29322	-0.370965	1.29322	down	18.1153	14.9128	15.3925	15.7213	-4.09789	-4.17444	-3.99661	-3.80348	CTACAAGTGCCCTCA	chr14	MIMAT0000650	115442951	115442964	-
mmu-miR-181a	1.01783	0.0254917	1.01783	up	1.05978	0.0837712	1.05978	up	97.9661	83.1554	76.2393	63.9631	-1.66282	-1.69519	-1.68831	-1.77896	ACTCACCGACAGCG	chr1	MIMAT0000210	139863054	139863067	-
mmu-miR-181a-1*	-1.09717	-0.133793	1.09717	down	-1.28525	-0.36205	1.28525	down	15.1958	12.3996	13.2061	12.9913	-4.35143	-4.44071	-4.21763	-4.07866	GGTACAATCAACGGTCGA	chr1	MIMAT0000660	139863090	139863106	-
mmu-miR-181b	-1.04184	-0.0591335	1.04184	down	-1.15433	-0.207052	1.15433	down	98.7489	84.1921	81.4911	79.2241	-1.65133	-1.67731	-1.5922	-1.47026	ACCCACCGACAGCA	chr1	MIMAT0000673	139863236	139863249	-
mmu-miR-181c	1.30376	0.382681	1.30376	up	1.09117	0.125871	1.09117	up	12.1281	8.03568	7.36837	6.00328	-4.67674	-5.0665	-5.05943	-5.19237	ACTCACCGACAGGTTGAAT	chr8	MIMAT0000674	86702809	86702792	+
mmu-miR-181d	1.04764	0.0671444	1.04764	up	-1.01423	-0.0203781	1.01423	down	10.2051	8.03143	7.71581	6.64025	-4.92581	-5.06727	-4.99295	-5.04689	ACCCACCGACAACAATG	chr8	MIMAT0004324	86702643	86702628	+
mmu-miR-182	25.2675	4.65921	25.2675	up	-1.12294	-0.167285	1.12294	down	3.18996	3.63463	0.1	3.32717	-6.60349	-6.21112	-11.2627	-6.04383	CGGTGTGAGTTCTACC	chr6	MIMAT0000211	30115948	30115934	+
mmu-miR-183	1.15494	0.207822	1.15494	up	1.0064	0.00919819	1.0064	up	33.6908	30.166	23.1062	24.4347	-3.20274	-3.15807	-3.41056	-3.16727	AGTGAATTCTACCAGTGCC	chr6	MIMAT0000212	30119694	30119677	+
mmu-miR-1839-3p	-1.29465	-0.37256	1.29465	down	-1.31181	-0.391564	1.31181	down	25.2005	20.2082	25.8427	21.6101	-3.62164	-3.73606	-3.24908	-3.34449	GCTGTTGGTAGATAAGTAG	chr7	MIMAT0009457	88674849	88674866	-
mmu-miR-1839-5p	-1.04377	-0.0618076	1.04377	down	1.17385	0.231247	1.17385	up	11.7668	11.1075	9.72837	7.7137	-4.72038	-4.59946	-4.65857	-4.8307	CAAGACCTGTTCTATCTAC	chr7	MIMAT0009456	88674809	88674826	-
mmu-miR-185	1.04971	0.069994	1.04971	up	-1.00543	-0.00780869	1.00543	down	31.6818	27.7578	23.9065	22.7506	-3.29145	-3.2781	-3.36144	-3.27029	TCAGGAACTGCCTTTCT	chr16	MIMAT0000214	18327521	18327506	+
mmu-miR-186	-1.18101	-0.240024	1.18101	down	-1.04153	-0.0587063	1.04153	down	7.57783	7.44938	7.08885	6.32484	-5.35524	-5.1758	-5.11522	-5.1171	AGCCCAAAAGGAGAATTCTTT	chr3	MIMAT0000215	157207251	157207270	-
mmu-miR-188-5p	-1.68298	-0.751017	1.68298	down	-1.58185	-0.661612	1.58185	down	45.2805	50.5392	60.3624	65.1704	-2.77621	-2.41359	-2.02519	-1.75198	CCCTCCACCATGC	chrX	MIMAT0000217	6825140	6825129	+
mmu-miR-1892	-1.14595	-0.196548	1.14595	down	-1.63677	-0.710852	1.63677	down	9.0581	8.77424	8.22206	11.7072	-5.09782	-4.93965	-4.90127	-4.2288	ATCCTCCCTCCCGT	chr12	MIMAT0007871	55746989	55746977	+
mmu-miR-1894-3p	60.4064	5.91663	60.4064	up	-1.41536	-0.501169	1.41536	down	7.62616	6.11228	0.1	7.05224	-5.34607	-5.46121	-11.2627	-4.96004	CTCCCTTCACCCTCT	chr17	MIMAT0007878	36054891	36054904	-
mmu-miR-1895	-1.23008	-0.298749	1.23008	down	-1.33589	-0.417799	1.33589	down	40.3467	39.1008	39.3113	42.5807	-2.94265	-2.7838	-2.6439	-2.366	TCCTCCTCGTCCTCC	chr3	MIMAT0007867	133903537	133903524	+
mmu-miR-1896	1.47595	0.561646	1.47595	up	-1.54112	-0.623984	1.54112	down	7.49635	6.30683	4.02304	7.9233	-5.37084	-5.41601	-5.93248	-4.79202	CTCCTCACCCACCA	chr13	MIMAT0007873	21537087	21537099	-
mmu-miR-1897-5p	-1.22971	-0.298318	1.22971	down	-1.50464	-0.589416	1.50464	down	33.5831	31.1233	32.7115	38.1746	-3.20736	-3.113	-2.90905	-2.52358	CCCCCTCTTTCTCCA	chr3	MIMAT0007864	34537404	34537417	-
mmu-miR-18a	-1.07108	-0.0990691	1.07108	down	-1.40529	-0.490868	1.40529	down	63.377	54.9179	53.7689	62.9125	-2.29114	-2.29372	-2.19207	-1.80285	CTATCTGCACTAGATGCAC	chr14	MIMAT0000528	115443094	115443111	-
mmu-miR-1901	1.63128	0.706004	1.63128	up	-1.48407	-0.569557	1.48407	down	10.3039	9.41471	5.00323	11.3898	-4.91191	-4.83801	-5.61791	-4.26845	GGACCCCCGGGA	chr18	MIMAT0007880	11998937	11998927	+
mmu-miR-1904	-1.20693	-0.27134	1.20693	down	-1.36365	-0.447478	1.36365	down	55.4403	48.8915	53.001	54.3494	-2.48416	-2.46141	-2.21282	-2.01393	CCTCCCTCCAGAGG	chr13	MIMAT0007874	110694036	110694048	-
mmu-miR-1906	-1.19504	-0.257056	1.19504	down	-1.41623	-0.50205	1.41623	down	29.7331	27.1038	28.1448	31.291	-3.38303	-3.3125	-3.12597	-2.81045	AGCCCTGCCTCAGG	chr12	MIMAT0007872	110782806	110782819	-
mmu-miR-191*	14.4675	3.85475	14.4675	up	-1.22671	-0.294798	1.22671	down	1.82649	0.1	0.1	0.1	-7.40795	-11.3949	-11.2627	-11.1001	GGGAACGAAATCCAAGTGCAG	chr9	MIMAT0004542	108470700	108470719	-
mmu-miR-192	-1.05978	-0.0837674	1.05978	down	1.52833	0.611955	1.52833	up	7.8617	9.79065	6.59948	5.22218	-5.30219	-4.78152	-5.21842	-5.39347	GGCTGTCAATTCATAGGTC	chr19	MIMAT0000517	6264860	6264877	-
mmu-miR-193	1.46423	0.550146	1.46423	up	2.10873	1.07637	2.10873	up	102.086	85.2609	55.2248	32.96	-1.60338	-1.65911	-2.15353	-2.73548	ACTGGGACTTTGTAGGC	chr11	MIMAT0000223	79525517	79525532	-
mmu-miR-193*	38.71	5.27463	38.71	up	18.1668	4.18323	18.1668	up	4.88704	2.22854	0.1	0.1	-5.98807	-6.91683	-11.2627	-11.1001	TCATCTTGCCCGCA	chr11	MIMAT0004544	79525486	79525498	-
mmu-miR-1937b	-1.19818	-0.260845	1.19818	down	-1.14719	-0.198102	1.14719	down	76139.6	70060.5	72262	65518.6	7.93933	8.02339	8.20018	8.22149	TGGGGGCTCGTCC	chr1	MIMAT0009414	53753322	53753334	-
mmu-miR-1937c	-1.23052	-0.299271	1.23052	down	-1.191	-0.252179	1.191	down	609.072	558.831	593.656	542.564	0.973442	1.05334	1.27271	1.30552	TGGGGGCTCTTCCG	chr3	MIMAT0009429	23467164	23467152	+
mmu-miR-1939	-1.23781	-0.307791	1.23781	down	-1.14458	-0.19482	1.14458	down	137.811	126.272	135.118	117.818	-1.17048	-1.09253	-0.862691	-0.897709	GTGCATTGGCAGGG	chr13	MIMAT0009403	74685544	74685532	+
mmu-miR-193b	1.43294	0.518979	1.43294	up	1.72234	0.784372	1.72234	up	85.6116	73.3385	47.324	34.7112	-1.85729	-1.87642	-2.37627	-2.6608	AGCGGGACTTTGTGGGC	chr16	MIMAT0004859	13449669	13449684	-
mmu-miR-194	-1.09991	-0.137381	1.09991	down	1.16576	0.221269	1.16576	up	4.91122	4.6651	4.2788	3.26219	-5.98095	-5.85102	-5.84356	-6.07228	TCCACATGGAGTTGCT	chr1	MIMAT0000224	187137210	187137225	-
mmu-miR-1940	-1.26248	-0.336256	1.26248	down	-33.6384	-5.07204	33.6384	down	0.1	0.1	0.1	2.74216	-11.599	-11.3949	-11.2627	-6.32281	AACTGCTCCACCTTCT	chr13	MIMAT0009404	96100566	96100580	-
mmu-miR-1944	-1.24819	-0.319833	1.24819	down	-1.06044	-0.0846653	1.06044	down	63.4314	64.4526	62.7134	55.7166	-2.2899	-2.06276	-1.97007	-1.97809	AATCAGAACTTGACATTCAG	chr15	MIMAT0009409	79913346	79913328	+
mmu-miR-1949	-1.20569	-0.269854	1.20569	down	-1.17196	-0.228927	1.17196	down	82.476	76.8936	78.766	73.4617	-1.91112	-1.80813	-1.64127	-1.5792	AACTATGCTGACATCCTG	chr18	MIMAT0009416	35714273	35714289	-
mmu-miR-195	1.04456	0.0628948	1.04456	up	1.47017	0.555979	1.47017	up	12.2327	10.3122	9.27611	5.71797	-4.66436	-4.70664	-4.72725	-5.26262	GCCAATATTTCTGTGCTGC	chr11	MIMAT0000225	70048567	70048584	-
mmu-miR-196a	-1.0454	-0.0640583	1.0454	down	-1.12756	-0.173206	1.12756	down	38.614	32.6012	31.9746	29.9661	-3.00598	-3.04607	-2.94192	-2.87286	CCCAACAACATGAAACTACCTA	chr11	MIMAT0000518	96126501	96126522	-
mmu-miR-196b	1.3661	0.450059	1.3661	up	-1.16153	-0.21603	1.16153	down	11.0639	8.70038	6.41513	8.23809	-4.80923	-4.95184	-5.25929	-4.73582	CCCAACAACAGGAAACTACC	chr6	MIMAT0001081	52180116	52180098	+
mmu-miR-1982*	-1.32618	-0.407278	1.32618	down	-1.41495	-0.500753	1.41495	down	31.1968	28.9137	32.771	33.3505	-3.3137	-3.21924	-2.90642	-2.71849	CCTCCCCAGGACC	chr10	MIMAT0009459	80291561	80291572	-
mmu-miR-1983	33.5532	5.06838	33.5532	up	-1.26223	-0.335979	1.26223	down	4.23601	3.60346	0.1	3.7078	-6.19432	-6.22354	-11.2627	-5.88756	AGAAAACATGCTCCAGG	chr13	MIMAT0009455	21988906	21988891	+
mmu-miR-199a-3p	-1.0842	-0.11663	1.0842	down	-1.01755	-0.0250959	1.01755	down	6902.75	6067.32	5928	5032.79	4.47593	4.49392	4.59256	4.51902	TAACCAATGTGCAGACTACT	chr1	MIMAT0000230	164148016	164148035	-
mmu-miR-199a-5p	-1.10137	-0.139303	1.10137	down	-1.17136	-0.22819	1.17136	down	2588.4	2169.78	2258.1	2071.88	3.06082	3.01041	3.20012	3.2386	GAACAGGTAGTCTGAACAC	chr1	MIMAT0000229	164147979	164147997	-
mmu-miR-199b*	-1.14096	-0.190248	1.14096	down	-1.18257	-0.24193	1.18257	down	2055.8	1779.27	1857.93	1715.24	2.72846	2.72414	2.91871	2.96607	GAACAGGTAGTCTAAACACTGG	chr2	MIMAT0000672	32174007	32174027	-
mmu-miR-19a	-1.13105	-0.177657	1.13105	down	-1.38362	-0.46845	1.38362	down	116.291	104.395	104.184	117.749	-1.41543	-1.36701	-1.23777	-0.898561	TCAGTTTTGCATAGATTTGCA	chr14	MIMAT0000651	115443273	115443292	-
mmu-miR-19b	-1.03944	-0.0558062	1.03944	down	-1.27894	-0.354947	1.27894	down	537.436	448.515	442.489	467.61	0.792922	0.736088	0.848728	1.09103	TCAGTTTTGCATGGATTTGC	chr14	MIMAT0000513	115443583	115443602	-
mmu-miR-202-3p	-1.28799	-0.365118	1.28799	down	-1.41108	-0.496805	1.41108	down	50.3538	47.1478	51.3713	54.234	-2.623	-2.51381	-2.25788	-2.017	TCTTCCCATGCGCTA	chr7	MIMAT0000235	147143653	147143640	+
mmu-miR-204	-73.6789	-6.20318	73.6789	down	-70.4425	-6.13837	70.4425	down	0.1	0.1	5.83606	5.74238	-11.599	-11.3949	-5.39578	-5.25648	AGGCATAGGATGACAAAGGG	chr19	MIMAT0000237	22825103	22825121	-
mmu-miR-206	1.60996	0.687026	1.60996	up	2.54788	1.3493	2.54788	up	38.2408	31.2651	18.8143	10.0032	-3.01999	-3.10644	-3.70701	-4.45574	CCACACACTTCCTTAC	chr1	MIMAT0000239	20669143	20669157	-
mmu-miR-207	62.2771	5.96063	62.2771	up	-2.61813	-1.38854	2.61813	down	7.86234	2.85777	0.1	6.09924	-5.30207	-6.55803	-11.2627	-5.1695	GAGGGAGGAGAGCCAG	chr4	MIMAT0000240	40670009	40670023	-
mmu-miR-20a	-1.05002	-0.0704227	1.05002	down	-1.37963	-0.464281	1.37963	down	148.358	122.457	123.392	137.722	-1.06409	-1.13679	-0.993665	-0.672508	CTACCTGCACTATAAGCAC	chr14	MIMAT0000529	115443410	115443427	-
mmu-miR-20b	-1.0584	-0.0818877	1.0584	down	-1.42527	-0.511236	1.42527	down	61.98	52.6135	51.9612	61.1296	-2.3233	-2.35556	-2.24141	-1.84433	CTACCTGCACTATGAGCACT	chrX	MIMAT0003187	50095323	50095305	+
mmu-miR-21	1.03373	0.047864	1.03373	up	1.09533	0.131368	1.09533	up	16081.2	14041.2	12322.1	10450	5.69606	5.70445	5.64819	5.57309	TCAACATCAGTCTGATAAGC	chr11	MIMAT0000530	86397607	86397589	+
mmu-miR-21*	-1.32373	-0.404609	1.32373	down	-1.25429	-0.326876	1.25429	down	5.01436	4.60828	5.25765	4.71189	-5.95096	-5.8687	-5.54635	-5.54182	GACAGCCCATCGACT	chr11	MIMAT0004628	86397645	86397632	+
mmu-miR-210	-1.20026	-0.26335	1.20026	down	-2.07469	-1.0529	2.07469	down	70.3583	66.2704	66.8911	112.081	-2.14038	-2.02263	-1.87703	-0.969733	TCAGCCGCTGTCACAC	chr7	MIMAT0000658	148407369	148407355	+
mmu-miR-212	-1.34891	-0.431796	1.34891	down	-1.08476	-0.117377	1.08476	down	33.1587	32.7831	35.4289	28.9895	-3.22571	-3.03804	-2.79391	-2.92067	TGGCCGTGACTGGA	chr11	MIMAT0000659	74986954	74986966	-
mmu-miR-2132	-1.15941	-0.213392	1.15941	down	-1.03544	-0.0502377	1.03544	down	1113.61	1124.46	1022.69	949.126	1.844	2.06209	2.05739	2.11233	CATCGCGTCAACACC	chrX	MIMAT0011208	113401061	113401048	+
mmu-miR-2133	-1.6154	-0.691893	1.6154	down	-1.48775	-0.573135	1.48775	down	245.856	253.919	314.585	307.953	-0.33536	-0.0846968	0.356533	0.488439	AACGCTTCGGGCC	chr6	MIMAT0011209	3151236	3151248	-
mmu-miR-2134	-1.26388	-0.337854	1.26388	down	-1.24123	-0.311769	1.24123	down	310.711	296.817	311.056	300.329	0.00240421	0.140505	0.340259	0.452274	GCACCCCGTTTCC	chr1	MIMAT0011210	169270492	169270480	+
mmu-miR-2135	-1.17922	-0.237835	1.17922	down	-1.31679	-0.397024	1.31679	down	2039.2	2002.17	1904.73	2149.19	2.71676	2.89443	2.9546	3.29145	GTTTCGGCCCCAAG	chr2	MIMAT0011211	20821692	20821705	-
mmu-miR-2137	-1.3948	-0.480054	1.3948	down	-1.39348	-0.478688	1.39348	down	222.002	210.097	245.27	238.659	-0.482596	-0.35801	-0.0025425	0.120678	CTCCCTGGGGCTC	chrX	MIMAT0011213	70237461	70237472	-
mmu-miR-2138	-1.22214	-0.289414	1.22214	down	-1.22086	-0.287892	1.22086	down	3896.03	3786.65	3771.57	3768.57	3.65076	3.81378	3.94018	4.10168	ATTCCGCCAAGCCC	chr3	MIMAT0011214	120952718	120952706	+
mmu-miR-214	-1.14613	-0.196769	1.14613	down	-1.3215	-0.402175	1.3215	down	2022.88	1734.71	1836.45	1868.75	2.70517	2.68756	2.90193	3.08973	ACTGCCTGTCTGT	chr1	MIMAT0000661	164153579	164153590	-
mmu-miR-214*	-1.15753	-0.211051	1.15753	down	-1.10836	-0.148421	1.10836	down	14.129	13.052	12.9545	11.7927	-4.45644	-4.36672	-4.24539	-4.2183	GCACAGCAAGTGTAGAC	chr1	MIMAT0004664	164153534	164153549	-
mmu-miR-2140	-1.41156	-0.497293	1.41156	down	-1.29898	-0.377384	1.29898	down	563.631	571.08	630.19	604.725	0.86158	1.08463	1.35887	1.46201	ACCACCAAGATCTGCA	chr18	MIMAT0011216	85867344	85867330	+
mmu-miR-2141	-1.15215	-0.204333	1.15215	down	-1.24675	-0.318172	1.24675	down	4467.31	4269.97	4076.93	4339.72	3.84816	3.98709	4.0525	4.30526	AACTTTTCTGACACCTCC	chr13	MIMAT0011217	44845020	44845004	+
mmu-miR-2145	-1.35012	-0.433085	1.35012	down	-1.27322	-0.348478	1.27322	down	2633.28	2592.14	2816.08	2690.4	3.08562	3.267	3.5187	3.61548	AACCAGGCCCGACC	chr4	MIMAT0011221	58950956	58950969	-
mmu-miR-2146	-1.19535	-0.257436	1.19535	down	-1.17778	-0.236064	1.17778	down	294.1	283.526	278.463	272.216	-0.0768652	0.0744162	0.180571	0.31048	CACATGGAACCCTTCT	chr9	MIMAT0011222	3258598	3258584	+
mmu-miR-218	1.09944	0.136775	1.09944	up	1.31113	0.390808	1.31113	up	56.4109	49.8	40.6412	30.9629	-2.45912	-2.43485	-2.5959	-2.82566	ACATGGTTAGATCAAGCACA	chr5	MIMAT0000663	48615206	48615225	-
mmu-miR-2182	-1.2733	-0.348572	1.2733	down	-1.38909	-0.474143	1.38909	down	11.4193	10.7116	11.5172	12.1295	-4.76363	-4.65182	-4.41505	-4.17768	CGCGGCGTGGG		MIMAT0011286
mmu-miR-2183	24.7367	4.62858	24.7367	up	-37.9386	-5.24559	37.9386	down	3.12295	0.1	0.1	3.0927	-6.63412	-11.3949	-11.2627	-6.14926	AGGAGGTCAGGGGT		MIMAT0011287
mmu-miR-219	1.12032	0.163914	1.12032	up	-1.52764	-0.611308	1.52764	down	8.60964	8.05529	6.08722	10.0314	-5.17107	-5.06299	-5.33499	-4.45168	AGAATTGCGTTTGGACAATCA	chr2	MIMAT0000664	29701189	29701169	+
mmu-miR-22	1.00233	0.00335693	1.00233	up	1.06394	0.0894175	1.06394	up	3917.13	3415.55	3095.53	2616.98	3.65855	3.66498	3.6552	3.57556	ACAGTTCTTCAACTGGCAG	chr11	MIMAT0000531	75277278	75277295	-
mmu-miR-22*	-1.0586	-0.0821629	1.0586	down	1.08024	0.111347	1.08024	up	31.4495	30.9992	26.3709	23.3932	-3.30206	-3.11876	-3.2199	-3.23011	TAAAGCTTGCCACTGAAGA	chr11	MIMAT0004629	75277240	75277257	-
mmu-miR-221	-1.03748	-0.0530858	1.03748	down	-1.32614	-0.407234	1.32614	down	89.3282	80.6189	73.4084	87.1532	-1.79598	-1.73988	-1.7429	-1.33264	GAAACCCAGCAGACAATGTA	chrX	MIMAT0000669	18723501	18723483	+
mmu-miR-222	-1.13993	-0.188941	1.13993	down	-1.31772	-0.398048	1.31772	down	5.4662	4.63267	4.93559	4.97637	-5.82649	-5.86108	-5.63755	-5.46303	ACCCAGTAGCCAGA	chrX	MIMAT0000670	18724087	18724075	+
mmu-miR-223	38.3283	5.26034	38.3283	up	-1.22671	-0.294798	1.22671	down	4.83886	0.1	0.1	0.1	-6.00236	-11.3949	-11.2627	-11.1001	TGGGGTATTTGACAAACTGAC	chrX	MIMAT0000665	93438225	93438244	-
mmu-miR-224	1.34317	0.425641	1.34317	up	1.13504	0.18274	1.13504	up	16.3564	12.5322	9.64569	9.00064	-4.24525	-4.42536	-4.67089	-4.6081	AACGGAACCACTAGTGACTTA	chrX	MIMAT0000671	69506397	69506378	+
mmu-miR-23a	1.06132	0.0858641	1.06132	up	1.05508	0.0773544	1.05508	up	1641.33	1425.32	1224.97	1101.24	2.40362	2.40414	2.31776	2.32679	GGAAATCCCTGGCAATGT	chr8	MIMAT0000532	86732466	86732482	-
mmu-miR-23b	1.00211	0.00304413	1.00211	up	-1.06149	-0.0860882	1.06149	down	1116.91	965.377	882.83	835.351	1.84826	1.84202	1.84522	1.92811	GGTAATCCCTGGCAATG	chr13	MIMAT0000125	63401842	63401857	-
mmu-miR-24	1.03918	0.0554409	1.03918	up	1.01454	0.0208187	1.01454	up	1723.37	1494.63	1313.61	1200.95	2.47399	2.47265	2.41855	2.45184	CTGTTCCTGCTGAACTGA	chr8	MIMAT0000219	86732778	86732795	-
mmu-miR-24-1*	-1.05107	-0.0718567	1.05107	down	-1.11932	-0.162618	1.11932	down	18.9204	16.1838	15.7521	14.767	-4.03516	-4.05644	-3.9633	-3.89382	ACTGATATCAGCTCAGTAGGC	chr13	MIMAT0000218	63402524	63402543	-
mmu-miR-24-2*	1.11621	0.158614	1.11621	up	1.1614	0.21586	1.1614	up	17.4745	14.634	12.4004	10.2716	-4.14985	-4.20167	-4.30846	-4.41753	ACTGTTTCAGCTCAGTA	chr8	MIMAT0005440	86732744	86732759	-
mmu-miR-25	-1.06539	-0.0913768	1.06539	down	-1.16908	-0.225378	1.16908	down	143.418	123.164	121.028	117.378	-1.11295	-1.12849	-1.02157	-0.903108	TCAGACCGAGACAAGTGC	chr5	MIMAT0000652	138606621	138606605	+
mmu-miR-26a	-1.05966	-0.0835981	1.05966	down	1.06022	0.0843639	1.06022	up	1190.26	1058.97	999.045	814.227	1.94004	1.97552	2.02364	1.89116	AGCCTATCCTGGATTA	chr9	MIMAT0000533	118940935	118940950	-
mmu-miR-26b	-1.01544	-0.0221071	1.01544	down	1.14602	0.196635	1.14602	up	292.95	262.783	235.627	186.922	-0.0825157	-0.0351973	-0.0604086	-0.231832	ACCTATCCTGAATTACTTGA	chr1	MIMAT0000534	74440900	74440918	-
mmu-miR-27a	1.01997	0.0285311	1.01997	up	1.06715	0.0937614	1.06715	up	976.794	884.769	758.562	675.868	1.65488	1.71623	1.62635	1.62247	GCGGAACTTAGCCACTG	chr8	MIMAT0000537	86732631	86732646	-
mmu-miR-27b	-1.0377	-0.0533953	1.0377	down	-1.05318	-0.0747499	1.05318	down	479.972	451.42	394.517	387.56	0.629779	0.745401	0.683174	0.820151	GCAGAACTTAGCCACTG	chr13	MIMAT0000126	63402073	63402088	-
mmu-miR-28	1.03507	0.0497351	1.03507	up	1.07078	0.0986662	1.07078	up	94.518	82.5571	72.3302	62.8507	-1.71451	-1.7056	-1.76424	-1.80427	CTCAATAGACTGTGAGCTCC	chr16	MIMAT0000653	24827957	24827975	-
mmu-miR-28*	16.6691	4.05911	16.6691	up	15.9652	3.99686	15.9652	up	2.10444	1.95847	0.1	0.1	-7.20359	-7.1032	-11.2627	-11.1001	TCCAGCAGCTCACA	chr16	MIMAT0004661	24828003	24828015	-
mmu-miR-2861	-1.12944	-0.175612	1.12944	down	-1.33415	-0.415916	1.33415	down	872.496	823.67	780.557	895.805	1.49198	1.613	1.66759	2.02892	CCGCCCGCCG	chr2	MIMAT0013803	32568396	32568388	+
mmu-miR-290-5p	-1.19777	-0.260354	1.19777	down	-1.51509	-0.599402	1.51509	down	22.9259	20.1459	21.7509	24.8818	-3.75812	-3.74051	-3.49777	-3.14111	AAAGTGCCCCCATAG	chr7	MIMAT0000366	3218648	3218661	-
mmu-miR-291b-5p	1.0792	0.109961	1.0792	up	1.12675	0.172165	1.12675	up	7.73714	7.44395	5.67879	5.38559	-5.32523	-5.17686	-5.43519	-5.34902	GGAGAGGGCCTCC	chr7	MIMAT0003189	3219505	3219516	-
mmu-miR-296-5p	-1.05644	-0.0792131	1.05644	down	-1.1386	-0.187255	1.1386	down	119.689	101.736	100.156	94.4278	-1.37389	-1.40424	-1.29467	-1.21699	ACAGGATTGAGGGGGGGC	chr2	MIMAT0000374	174092580	174092564	+
mmu-miR-297a*	-1.26248	-0.336256	1.26248	down	-1.22671	-0.294798	1.22671	down	0.1	0.1	0.1	0.1	-11.599	-11.3949	-11.2627	-11.1001	TATGGGTATGTGTGTATGT	chr2	MIMAT0004864	10430695	10430713	-
mmu-miR-297c	-1.26248	-0.336256	1.26248	down	-1.22671	-0.294798	1.22671	down	0.1	0.1	0.1	0.1	-11.599	-11.3949	-11.2627	-11.1001	ACATGTACATGCACACATACA	chr2	MIMAT0004865	10430655	10430674	-
mmu-miR-298	-1.21192	-0.277289	1.21192	down	-1.26346	-0.337382	1.26346	down	6.13631	5.46114	5.89056	5.62474	-5.65966	-5.62372	-5.38237	-5.28634	GGGAAGAACAGCCCTC	chr2	MIMAT0000376	174093037	174093023	+
mmu-miR-299	-1.05591	-0.0784903	1.05591	down	1.12322	0.167635	1.12322	up	27.6758	25.5738	23.1476	18.5604	-3.48647	-3.39633	-3.40798	-3.56397	AAGCGGTTTACCGTCCC	chr12	MIMAT0004577	110948892	110948907	-
mmu-miR-299*	-1.00305	-0.0043993	1.00305	down	1.0419	0.0592136	1.0419	up	448.386	379.742	356.248	297.112	0.53157	0.495953	0.535969	0.436739	ATGTATGTGGGACGGTAAAC	chr12	MIMAT0000377	110948857	110948875	-
mmu-miR-29a	-1.14244	-0.192115	1.14244	down	-1.23888	-0.309034	1.23888	down	1162.77	1134.41	1052.21	1145.66	1.90632	2.07481	2.09843	2.38384	TAACCGATTTCAGATGGTGC	chr6	MIMAT0000535	31012734	31012716	+
mmu-miR-29a*	12.2941	3.61989	12.2941	up	13.5787	3.76328	13.5787	up	1.5521	1.66572	0.1	0.1	-7.64281	-7.33678	-11.2627	-11.1001	CTGAACACCAAAAGAAATCAGT	chr6	MIMAT0004631	31012696	31012676	+
mmu-miR-29b	-1.27957	-0.355663	1.27957	down	-1.56908	-0.649919	1.56908	down	451.259	471.545	457.371	603.15	0.540786	0.808327	0.896449	1.45825	AACACTGATTTCAAATGGTGC	chr1	MIMAT0000127	196863287	196863307	-
mmu-miR-29b*	-1.04097	-0.0579286	1.04097	down	-1.51161	-0.596083	1.51161	down	4.454	3.21906	3.67253	3.96666	-6.12193	-6.38628	-6.064	-5.7902	TAAACCACCATATGAAACCAGC	chr6	MIMAT0004523	31013049	31013029	+
mmu-miR-29c	-1.06082	-0.0851769	1.06082	down	-1.07957	-0.110451	1.07957	down	91.9727	91.5011	77.2817	80.5253	-1.75389	-1.55721	-1.66872	-1.44676	TAACCGATTTCAAATGGTGCTA	chr1	MIMAT0000536	196863795	196863815	-
mmu-miR-300	-1.02421	-0.0345116	1.02421	down	1.2293	0.297837	1.2293	up	323.893	300.756	262.765	199.44	0.0623465	0.159525	0.096858	-0.138312	GAAGAGAGCTTGCCCTTG	chr12	MIMAT0000378	110962578	110962594	-
mmu-miR-300*	-1.0983	-0.13527	1.0983	down	1.30341	0.382287	1.30341	up	16.596	15.9111	14.4378	9.95123	-4.22427	-4.08096	-4.089	-4.46325	ACAAAGGATAACCTCTCTTCAA	chr12	MIMAT0004578	110962529	110962549	-
mmu-miR-301a	1.01913	0.0273409	1.01913	up	-1.04096	-0.0579128	1.04096	down	189.455	161.048	147.249	136.661	-0.711316	-0.741575	-0.738657	-0.683662	GCTTTGACAATACTATTGCAC	chr11	MIMAT0000379	86926559	86926578	-
mmu-miR-301b	-1.29439	-0.372268	1.29439	down	-2.82746	-1.49951	2.82746	down	2.16134	2.02506	2.21597	4.66757	-7.1651	-7.05496	-6.79283	-5.55545	GCTTTGACAATACCATTGCA	chr16	MIMAT0004186	17124569	17124551	+
mmu-miR-3072*	-1.15423	-0.206931	1.15423	down	-1.45845	-0.544431	1.45845	down	63.3594	57.468	57.9269	68.324	-2.29154	-2.22824	-2.08461	-1.6838	CCTGCCCTCCCTC	chr12	MIMAT0014852	110986113	110986124	-
mmu-miR-3099	25.9236	4.69619	25.9236	up	-2.84302	-1.50742	2.84302	down	3.27279	2.92133	0.1	6.77044	-6.56651	-6.5263	-11.2627	-5.01888	TCCCCAACCTCTCTC	chr7	MIMAT0014816	6756357	6756370	-
mmu-miR-30a	-1.00152	-0.00219631	1.00152	down	-1.07755	-0.107759	1.07755	down	332.368	288.463	263.668	253.388	0.0996103	0.0993214	0.101807	0.20708	CTTCCAGTCGAGGATGT	chr1	MIMAT0000128	23279119	23279134	-
mmu-miR-30a*	1.0543	0.0762868	1.0543	up	-1.16224	-0.216905	1.16224	down	21.3337	17.3736	16.028	16.4605	-3.86197	-3.9541	-3.93825	-3.73719	GCTGCAAACATCCGACT	chr1	MIMAT0000129	23279160	23279175	-
mmu-miR-30b	-1.11185	-0.152967	1.11185	down	-1.02614	-0.03723	1.02614	down	118.226	107.054	104.12	89.5502	-1.39163	-1.33073	-1.23866	-1.2935	AGCTGAGTGTAGGATGT	chr15	MIMAT0000130	68169018	68169003	+
mmu-miR-30b*	-1.26248	-0.336256	1.26248	down	-17.1532	-4.10041	17.1532	down	0.1	0.1	0.1	1.39831	-11.599	-11.3949	-11.2627	-7.29444	GACGTAAACATCCACATCCCA	chr15	MIMAT0004524	68169056	68169037	+
mmu-miR-30c	1.01011	0.0145082	1.01011	up	-1.07225	-0.100638	1.07225	down	129.957	106.516	101.908	93.1035	-1.25514	-1.338	-1.26965	-1.23736	GCTGAGAGTGTAGGATGT	chr1	MIMAT0000514	23298558	23298575	-
mmu-miR-30c-2*	28.426	4.82914	28.426	up	-1.16798	-0.224013	1.16798	down	3.58872	2.95175	0.1	2.81042	-6.43356	-6.51135	-11.2627	-6.28734	AGAGTAAACAGCCTTCTCC	chr1	MIMAT0005438	23298597	23298614	-
mmu-miR-30d	-1.09458	-0.130372	1.09458	down	-1.03845	-0.054431	1.03845	down	156.151	136.225	135.384	115.318	-0.990226	-0.983081	-0.859855	-0.92865	CTTCCAGTCGGGGA	chr15	MIMAT0000515	68172802	68172790	+
mmu-miR-30e	-1.02204	-0.0314584	1.02204	down	1.02638	0.03756	1.02638	up	132.201	114.595	107.024	91.0159	-1.23044	-1.23252	-1.19898	-1.27008	CTTCCAGTCAAGGATGT	chr4	MIMAT0000248	120445248	120445233	+
mmu-miR-30e*	1.32772	0.408952	1.32772	up	-1.08046	-0.11164	1.08046	down	17.4673	13.3952	10.4207	11.7981	-4.15044	-4.32928	-4.55939	-4.21764	GCTGTAAACATCCGACTG	chr4	MIMAT0000249	120445290	120445274	+
mmu-miR-31	-1.23596	-0.30563	1.23596	down	-2.0472	-1.03365	2.0472	down	57.2141	55.4471	56.0123	92.5329	-2.43873	-2.27988	-2.1331	-1.24623	CAGCTATGCCAGCATCT	chr4	MIMAT0000538	88556509	88556494	+
mmu-miR-31*	-1.36845	-0.452542	1.36845	down	-2.47856	-1.3095	2.47856	down	12.7295	11.4182	13.798	23.0703	-4.60693	-4.55966	-4.15439	-3.25016	GATGGCAATATGTTGGCAT	chr4	MIMAT0004634	88556546	88556529	+
mmu-miR-32	-1.26248	-0.336256	1.26248	down	13.0523	3.70623	13.0523	up	0.1	1.60114	0.1	0.1	-11.599	-7.39382	-11.2627	-11.1001	TGCAACTTAGTAATGTGCAA	chr4	MIMAT0000654	56908127	56908109	+
mmu-miR-320	-1.00308	-0.00443935	1.00308	down	-1.35269	-0.435831	1.35269	down	33.6387	27.3214	26.7272	30.1272	-3.20498	-3.30096	-3.20054	-2.86513	TCGCCCTCTCAAC	chr14	MIMAT0000666	70843374	70843385	-
mmu-miR-322	1.10752	0.147336	1.10752	up	-1.01541	-0.0220652	1.01541	down	563.781	481.794	403.213	398.805	0.861963	0.839349	0.714627	0.861414	TCCAAAACATGAATTGCTGCTG	chrX	MIMAT0000548	50407475	50407455	+
mmu-miR-322*	1.01483	0.0212312	1.01483	up	-1.31314	-0.393015	1.31314	down	18.7997	15.1938	14.6736	16.2642	-4.04439	-4.14751	-4.06562	-3.7545	GTGTTGCAGCGCTT	chrX	MIMAT0000549	50407512	50407500	+
mmu-miR-323-3p	-1.09891	-0.136075	1.09891	down	1.1305	0.176956	1.1305	up	4.68413	4.2584	4.07726	3.07068	-6.04925	-5.98261	-5.91317	-6.15957	AGAGGTCGACCGTGTAATGT	chr12	MIMAT0000551	110950770	110950788	-
mmu-miR-324-3p	-1.13073	-0.177252	1.13073	down	-1.19056	-0.251636	1.19056	down	18.016	16.253	16.1359	15.7739	-4.10582	-4.05029	-3.92857	-3.79866	AGCAGCACCTGGGGC	chr11	MIMAT0000556	69825603	69825616	-
mmu-miR-324-5p	-1.09321	-0.128567	1.09321	down	-1.10773	-0.147611	1.10773	down	107.139	93.2369	92.7738	84.1938	-1.53369	-1.53009	-1.40513	-1.38248	ACACCAATGCCCTAGGG	chr11	MIMAT0000555	69825569	69825584	-
mmu-miR-328	-1.16134	-0.215796	1.16134	down	-1.25304	-0.32543	1.25304	down	12.4585	10.4571	11.4605	10.6815	-4.63797	-4.68651	-4.42217	-4.36108	ACGGAAGGGCAGAGAGGG	chr8	MIMAT0000565	107832345	107832329	+
mmu-miR-329	1.08832	0.122109	1.08832	up	1.05188	0.072968	1.05188	up	320.782	256.432	233.468	198.73	0.0484209	-0.0704908	-0.073688	-0.143459	AAAAAGGTTAGCTGGGTGTG	chr12	MIMAT0000567	110951754	110951772	-
mmu-miR-33	-1.19693	-0.259341	1.19693	down	-1.39853	-0.48391	1.39853	down	7.17452	5.70634	6.80204	6.50558	-5.43415	-5.56036	-5.1748	-5.07645	TGCAATGCAACTACAATGCAC	chr15	MIMAT0000667	82028558	82028577	-
mmu-miR-331-3p	-1.00964	-0.0138421	1.00964	down	-1.05202	-0.0731616	1.05202	down	81.7075	67.1341	65.344	57.5737	-1.92463	-2.00395	-1.91079	-1.93079	TTCTAGGATAGGCCCAGGG	chr10	MIMAT0000571	93426593	93426576	+
mmu-miR-335-3p	-1.02168	-0.0309463	1.02168	down	1.06559	0.091651	1.06559	up	13.0677	10.7271	10.5753	8.20638	-4.56909	-4.64973	-4.53815	-4.74138	GGTCAGGAGCAATAATGAAAAA	chr6	MIMAT0004704	30691355	30691375	-
mmu-miR-335-5p	-1.04928	-0.0693998	1.04928	down	-1.16774	-0.223721	1.16774	down	377.478	337.183	313.733	320.974	0.283221	0.324465	0.352621	0.548185	ACATTTTTCGTTATTGCTC	chr6	MIMAT0000766	30691319	30691336	-
mmu-miR-337-3p	-1.0402	-0.0568671	1.0402	down	1.13058	0.177063	1.13058	up	100.85	97.8023	83.0944	70.5188	-1.62096	-1.46113	-1.56409	-1.63819	AGGCATCATATAGGAGCTGA	chr12	MIMAT0000578	110824061	110824079	-
mmu-miR-337-5p	1.00076	0.00109148	1.00076	up	1.1384	0.187005	1.1384	up	166.011	140.854	131.397	100.863	-0.901893	-0.934869	-0.902985	-1.12187	AACTCCTGCATGACGCC	chr12	MIMAT0004644	110824030	110824045	-
mmu-miR-338-3p	34.1032	5.09184	34.1032	up	24.272	4.60122	24.272	up	4.30545	2.97748	0.1	0.1	-6.17086	-6.49883	-11.2627	-11.1001	CAACAAAATCACTGATGCTGG	chr11	MIMAT0000582	119876160	119876141	+
mmu-miR-340-3p	-1.20068	-0.263849	1.20068	down	-1.68581	-0.753446	1.68581	down	5.60818	4.87429	5.33366	6.69851	-5.78949	-5.78773	-5.52565	-5.03429	GCTATAAAGTAACTGAGACGGA	chr11	MIMAT0000586	49883265	49883285	-
mmu-miR-340-5p	-1.15199	-0.204123	1.15199	down	-1.3584	-0.441903	1.3584	down	10.0401	9.16014	9.16138	10.1434	-4.94933	-4.87755	-4.74521	-4.43565	AATCAGTCTCATTGCTTTA	chr11	MIMAT0004651	49883226	49883243	-
mmu-miR-341	-1.09998	-0.137481	1.09998	down	-1.08356	-0.115773	1.08356	down	54.3665	46.2014	47.369	40.8097	-2.51238	-2.54306	-2.3749	-2.42729	ACCGACCGACCGATC	chr12	MIMAT0000588	110849773	110849786	-
mmu-miR-342-3p	-1.01894	-0.0270753	1.01894	down	-1.22257	-0.28992	1.22257	down	64.1399	51.2534	51.7673	51.0804	-2.27388	-2.39335	-2.2468	-2.10343	ACGGGTGCGATTTCTGT	chr12	MIMAT0000590	109896897	109896912	-
mmu-miR-345-5p	-1.11748	-0.160245	1.11748	down	-1.24912	-0.320913	1.24912	down	139.221	119.295	123.231	121.474	-1.1558	-1.17454	-0.995552	-0.853622	AAGCACTGGACTAGGGGT	chr12	MIMAT0000595	110075204	110075220	-
mmu-miR-3470a	1.0286	0.0406828	1.0286	up	-1.94331	-0.958517	1.94331	down	4.79398	4.38673	3.6917	6.94929	-6.0158	-5.93978	-6.05649	-4.98126	CCAGCCTGGTCTACA	chr6	MIMAT0015640	83040332	83040318	+
mmu-miR-3472	-1.43663	-0.522692	1.43663	down	-2.47895	-1.30973	2.47895	down	4.51531	4.50281	5.13819	9.0993	-6.1022	-5.9021	-5.57951	-4.59237	GGTTCCTTCCAGCTT	chrX	MIMAT0015643	141473944	141473957	-
mmu-miR-3473	26.1977	4.71137	26.1977	up	-32.2819	-5.01266	32.2819	down	3.3074	0.1	0.1	2.63158	-6.55133	-11.3949	-11.2627	-6.3822	GGCTGAGCCATCTCT		MIMAT0015645
mmu-miR-34a	-1.13466	-0.182261	1.13466	down	-1.1811	-0.240137	1.1811	down	763.167	767.585	685.903	739.047	1.29883	1.51126	1.48109	1.7514	ACAACCAGCTAAGACACTGC	chr4	MIMAT0000542	149442585	149442603	-
mmu-miR-34b-3p	29.3124	4.87344	29.3124	up	-1.17658	-0.234601	1.17658	down	3.70062	3.28258	0.1	3.14843	-6.38926	-6.35809	-11.2627	-6.12349	GATGGCAGTGGAGTTA	chr9	MIMAT0004581	50911738	50911724	+
mmu-miR-34b-5p	-1.23363	-0.302914	1.23363	down	-1.09906	-0.136264	1.09906	down	209.553	235.482	204.766	210.977	-0.565856	-0.193449	-0.262942	-0.0571847	ACAATCAGCTAATTACACTGCC	chr9	MIMAT0000382	50911702	50911682	+
mmu-miR-34c	-1.18119	-0.240245	1.18119	down	-1.16029	-0.214488	1.16029	down	208.398	212.645	194.98	201.131	-0.573832	-0.340621	-0.333587	-0.126133	GCAATCAGCTAACTACACTG	chr9	MIMAT0000381	50911173	50911155	+
mmu-miR-34c*	-1.11465	-0.156595	1.11465	down	-1.28782	-0.36493	1.28782	down	7.50836	7.50592	6.62921	7.87981	-5.36853	-5.16489	-5.21193	-4.79997	CCTGGCTGTGTGGT	chr9	MIMAT0004580	50911205	50911193	+
mmu-miR-350	-1.16235	-0.217049	1.16235	down	-1.37431	-0.458705	1.37431	down	101.226	89.6134	93.1982	100.395	-1.61559	-1.58728	-1.39854	-1.12858	GAAAGTGTATGGGCTTTGTG	chr1	MIMAT0000605	178702537	178702519	+
mmu-miR-351	1.11989	0.16336	1.11989	up	1.03047	0.0433002	1.03047	up	20.0731	17.913	14.1976	14.1707	-3.94984	-3.90999	-4.1132	-3.95329	CAGGCTCAAAGGGCTC	chrX	MIMAT0000609	50406470	50406456	+
mmu-miR-361	-1.01445	-0.0206919	1.01445	down	-1.12628	-0.17157	1.12628	down	75.8136	60.2671	60.919	55.3331	-2.03264	-2.15963	-2.01195	-1.98805	GTACCCCTGGAGATTCT	chrX	MIMAT0000704	110188459	110188444	+
mmu-miR-362-3p	-1.30869	-0.388124	1.30869	down	-1.70783	-0.772161	1.70783	down	53.1171	50.2225	55.0615	69.9196	-2.54592	-2.42266	-2.1578	-1.6505	TGAATCCTTGAACAGGTGTG	chrX	MIMAT0004684	6819170	6819152	+
mmu-miR-362-5p	-1.20872	-0.27348	1.20872	down	-1.98226	-0.987145	1.98226	down	14.5363	12.2212	13.9173	19.7483	-4.41544	-4.46161	-4.14196	-3.47447	ATTCACACCTAGGTTCCA	chrX	MIMAT0000706	6819135	6819119	+
mmu-miR-365	1.22915	0.297661	1.22915	up	1.32301	0.403823	1.32301	up	319.323	276.69	205.78	170.486	0.0418453	0.0392027	-0.255816	-0.36462	ATAAGGATTTTTAGGGGCATTA	chr11	MIMAT0000711	79539969	79539990	-
mmu-miR-369-5p	-1.0211	-0.0301313	1.0211	down	1.16904	0.225328	1.16904	up	51.432	45.5012	41.5988	31.7285	-2.59243	-2.56509	-2.5623	-2.79042	GCGAATATAACACGGTCGAT	chr12	MIMAT0003185	110981644	110981662	-
mmu-miR-370	-1.11466	-0.156604	1.11466	down	-1.32179	-0.402498	1.32179	down	24.6752	20.7998	21.7861	22.412	-3.65204	-3.69443	-3.49544	-3.29193	ACCAGGTTCCACCCC	chr12	MIMAT0001095	110856523	110856536	-
mmu-miR-374	-1.05784	-0.0811176	1.05784	down	1.01077	0.0154481	1.01077	up	25.6796	24.2207	21.5171	19.5341	-3.59448	-3.47476	-3.51336	-3.4902	CACTTAGCAGGTTGTATT	chrX	MIMAT0003727	100768441	100768425	+
mmu-miR-376a	-1.06045	-0.0846724	1.06045	down	-1.01332	-0.0190854	1.01332	down	297.191	268.461	249.633	221.76	-0.0617809	-0.00435448	0.0228915	0.0147309	ACGTGGATTTTCCTCTA	chr12	MIMAT0000740	110962039	110962054	-
mmu-miR-376a*	-1.0057	-0.00820303	1.0057	down	1.04216	0.0595703	1.04216	up	18.9441	15.4636	15.0911	12.0958	-4.03335	-4.12212	-4.02515	-4.18169	ACTCATAGAAGGAGAATCTACC	chr12	MIMAT0003387	110961997	110962017	-
mmu-miR-376b	1.18231	0.241604	1.18231	up	-1.05137	-0.072269	1.05137	down	107.982	83.0941	72.343	71.2168	-1.52239	-1.69625	-1.76399	-1.62398	AAGTGGATGTTCCTCTAT	chr12	MIMAT0001092	110961722	110961738	-
mmu-miR-376b*	-1.07027	-0.0979714	1.07027	down	1.33341	0.415119	1.33341	up	34.5117	31.2625	29.2574	19.1125	-3.16801	-3.10656	-3.07004	-3.52168	TAACCATAGAAGGAATATCCAC	chr12	MIMAT0003388	110961682	110961702	-
mmu-miR-376c	1.018	0.0257335	1.018	up	1.32161	0.402298	1.32161	up	69.2546	62.234	53.8864	38.3867	-2.16319	-2.11329	-2.18892	-2.51559	ACGTGAAATTTCCTCTATGTT	chr12	MIMAT0003183	110960981	110961000	-
mmu-miR-377	1.02659	0.037859	1.02659	up	1.21725	0.283628	1.21725	up	123.514	109.563	95.3011	73.3739	-1.32849	-1.2973	-1.36635	-1.58093	ACAAAAGTTGCCTTTGTGTG	chr12	MIMAT0000741	110978766	110978784	-
mmu-miR-378	1.03984	0.0563598	1.03984	up	1.2634	0.337317	1.2634	up	67.1657	57.9206	51.1633	37.3721	-2.20737	-2.21692	-2.26373	-2.55424	CCTTCTGACTCCAA	chr18	MIMAT0003151	61557551	61557539	+
mmu-miR-378*	1.51924	0.603354	1.51924	up	1.98571	0.989655	1.98571	up	10.0563	9.05878	5.24308	3.71887	-4.947	-4.89361	-5.55036	-5.88326	ACACAGGACCTGGAGTCA	chr18	MIMAT0000742	61557514	61557498	+
mmu-miR-379	1.04781	0.0673723	1.04781	up	1.12957	0.175768	1.12957	up	585.654	464.624	442.728	335.311	0.916878	0.786997	0.849505	0.611229	CCTACGTTCCATAGTC	chr12	MIMAT0000743	110947281	110947295	-
mmu-miR-380-3p	-1.09666	-0.133111	1.09666	down	1.07101	0.0989742	1.07101	up	47.4041	44.7436	41.1778	34.056	-2.71009	-2.58931	-2.57698	-2.68829	AAGATGTGGACCATACTACATA	chr12	MIMAT0000745	110950053	110950073	-
mmu-miR-381	-1.05036	-0.070888	1.05036	down	1.11929	0.16259	1.11929	up	21.8679	19.6197	18.1938	14.2891	-3.82628	-3.77869	-3.7554	-3.94128	ACAGAGAGCTTGCCC	chr12	MIMAT0000746	110965088	110965101	-
mmu-miR-382	-1.02469	-0.0351849	1.02469	down	1.17557	0.233364	1.17557	up	220.893	191.465	179.287	132.769	-0.489826	-0.491983	-0.454641	-0.725347	CGAATCCACCACGAACA	chr12	MIMAT0000747	110971997	110972012	-
mmu-miR-382*	1.05164	0.0726423	1.05164	up	1.07401	0.103001	1.07401	up	43.6016	37.9539	32.8407	28.8076	-2.83072	-2.82675	-2.90336	-2.92975	AAAAAGTGTTGTCCGTGAATGA	chr12	MIMAT0004691	110972030	110972050	-
mmu-miR-409-3p	-1.14053	-0.189703	1.14053	down	-1.05076	-0.0714369	1.05076	down	72.5988	66.033	65.5862	56.5617	-2.09515	-2.02781	-1.90545	-1.95637	AGGGGTTCACCGAGCA	chr12	MIMAT0001090	110981421	110981435	-
mmu-miR-409-5p	-1.02766	-0.0393586	1.02766	down	1.02594	0.0369492	1.02594	up	68.1128	58.3139	55.4439	46.3347	-2.18717	-2.20716	-2.14781	-2.2441	ATGCAAAGTTGCTCGGGTA	chr12	MIMAT0004746	110981387	110981404	-
mmu-miR-410	-1.07142	-0.0995231	1.07142	down	-1.01537	-0.0219998	1.01537	down	266.508	227.17	226.176	188.031	-0.218992	-0.245295	-0.119469	-0.223295	ACAGGCCATCTGTGTTATA	chr12	MIMAT0001091	110981977	110981994	-
mmu-miR-411	1.00552	0.00793886	1.00552	up	1.19094	0.252101	1.19094	up	182.254	164.785	143.57	112.793	-0.767218	-0.708486	-0.775157	-0.960587	CGTACGCTATACGGTCTA	chr12	MIMAT0004747	110948404	110948420	-
mmu-miR-411*	-1.00343	-0.00493622	1.00343	down	1.11955	0.162921	1.11955	up	83.3258	70.5034	66.2281	51.3361	-1.89634	-1.9333	-1.8914	-2.09622	GGTTAGTGGACCGTGTT	chr12	MIMAT0001093	110948441	110948456	-
mmu-miR-421	30.5784	4.93444	30.5784	up	-38.8004	-5.278	38.8004	down	3.86045	0.1	0.1	3.16296	-6.32826	-11.3949	-11.2627	-6.11685	GCGCCCAATTAATGTCTG	chrX	MIMAT0004869	100768326	100768310	+
mmu-miR-423-5p	-1.0922	-0.127233	1.0922	down	-1.27365	-0.348969	1.27365	down	30.11	25.3159	26.0489	26.2846	-3.36486	-3.41095	-3.23762	-3.06198	AAAGTCTCGCTCTCTGC	chr11	MIMAT0004825	76891616	76891601	+
mmu-miR-425	-1.07597	-0.105632	1.07597	down	-1.03744	-0.0530324	1.03744	down	32.0739	29.813	27.3355	25.2132	-3.2737	-3.17505	-3.16807	-3.12202	TCAACGGGAGTGATCGTG	chr9	MIMAT0004750	108471126	108471142	-
mmu-miR-431	1.00441	0.00635099	1.00441	up	1.10497	0.144011	1.10497	up	174.77	147.435	137.826	108.769	-0.827714	-0.868992	-0.834065	-1.013	TGCATGACGGCCTGC	chr12	MIMAT0001418	110828676	110828689	-
mmu-miR-431*	15.5544	3.95925	15.5544	up	1.16935	0.225711	1.16935	up	1.9637	1.88339	0.1	1.31296	-7.30345	-7.15959	-11.2627	-7.3853	AGAAGCCCTGCAAGACG	chr12	MIMAT0004753	110828718	110828733	-
mmu-miR-433	1.20791	0.272512	1.20791	up	1.10817	0.148185	1.10817	up	77.6643	61.994	50.9289	45.6036	-1.99785	-2.11887	-2.27036	-2.26705	ACACCGAGGAGCCC	chr12	MIMAT0001420	110830000	110830012	-
mmu-miR-433*	-1.0261	-0.0371723	1.0261	down	1.06245	0.0873947	1.06245	up	19.8395	16.8121	16.1249	12.8994	-3.96672	-4.0015	-3.92955	-4.08889	GAATAATGACAGGCTCACCGT	chr12	MIMAT0001419	110829941	110829960	-
mmu-miR-434-3p	-1.01515	-0.0216913	1.01515	down	1.03446	0.0488825	1.03446	up	465.844	382.739	374.582	301.609	0.586676	0.507294	0.608367	0.458411	AGGAGTCGAGTGATGGTT	chr12	MIMAT0001422	110832780	110832796	-
mmu-miR-434-5p	-1.01675	-0.023963	1.01675	down	1.13901	0.187775	1.13901	up	126.012	110.58	101.485	79.1424	-1.29961	-1.28397	-1.27565	-1.47175	TGGTTCAAACCATGAGTCG	chr12	MIMAT0001421	110832742	110832759	-
mmu-miR-450a-3p	1.44032	0.526389	1.44032	up	-2.1633	-1.11324	2.1633	down	3.80312	1.89295	2.0915	3.33821	-6.34984	-7.15229	-6.87623	-6.03905	ATGAATGCAAAGCATCCCCA	chrX	MIMAT0004789	50401539	50401521	+
mmu-miR-450a-5p	-1.10842	-0.148505	1.10842	down	1.00579	0.00832653	1.00579	up	73.7576	68.5013	64.7572	55.52	-2.07231	-1.97486	-1.9238	-1.98319	ATATTAGGAACACATCGCAA	chrX	MIMAT0001546	50401369	50401350	+
mmu-miR-450b-3p	-1.05071	-0.0713658	1.05071	down	-1.12412	-0.168795	1.12412	down	28.2062	22.4374	23.4749	20.5608	-3.45909	-3.58509	-3.38772	-3.4163	ATGCATGCAAAATGTTCCCAA	chrX	MIMAT0003512	50401244	50401225	+
mmu-miR-450b-5p	-1.26248	-0.336256	1.26248	down	12.7485	3.67226	12.7485	up	0.1	1.56388	0.1	0.1	-11.599	-7.42779	-11.2627	-11.1001	TATTCAGGAACATACTGCAAAA	chrX	MIMAT0003511	50401208	50401188	+
mmu-miR-455	-2.22465	-1.15358	2.22465	down	-5.36319	-2.42309	5.36319	down	68.5533	53.8752	120.8	235.542	-2.17787	-2.32137	-1.02429	0.101717	GTGTATATGCCCGTGG	chr4	MIMAT0003742	62917944	62917958	-
mmu-miR-455*	-2.38838	-1.25603	2.38838	down	-6.12679	-2.61513	6.12679	down	4.15599	4.10127	7.86239	20.4837	-6.22183	-6.03685	-4.9658	-3.42172	CGATGTAGTCCAAAGGCA	chr4	MIMAT0003485	62917906	62917922	-
mmu-miR-466a-3p	-1.18919	-0.249977	1.18919	down	-2.19363	-1.13332	2.19363	down	11.7826	10.5068	11.0986	18.7885	-4.71845	-4.67967	-4.46847	-3.54635	TCTTATGTGTGCGTGTA	chr2	MIMAT0002107	10395901	10395917	-
mmu-miR-466c-5p	-1.10053	-0.138205	1.10053	down	-1.905	-0.929792	1.905	down	4.55108	4.76276	3.9673	7.39624	-6.09082	-5.82113	-5.95261	-4.89133	TATGTACATGCACACACACA	chr2	MIMAT0004877	10403174	10403193	-
mmu-miR-466f-3p	1.38059	0.465284	1.38059	up	-2.49551	-1.31933	2.49551	down	17.2604	6.43907	9.9029	13.099	-4.16764	-5.38607	-4.63292	-4.06674	GTGTGTATGTGTGTGTG	chr2	MIMAT0004882	10388629	10388645	-
mmu-miR-466g	2.48539	1.31347	2.48539	up	-9.89027	-3.30601	9.89027	down	16.5407	1.66279	5.27153	13.4061	-4.22908	-7.33932	-5.54255	-4.03331	TGTGTGTGCATGTGTC	chr2	MIMAT0004883	10436275	10436289	-
mmu-miR-466h	-1.26248	-0.336256	1.26248	down	-1.22671	-0.294798	1.22671	down	0.1	0.1	0.1	0.1	-11.599	-11.3949	-11.2627	-11.1001	TACACACAAGCACATGCAC	chr2	MIMAT0004884	10436532	10436549	-
mmu-miR-466i	1.18313	0.242613	1.18313	up	-1.76867	-0.822667	1.76867	down	20.72	12.2539	13.8718	17.6677	-3.90408	-4.45775	-4.14669	-3.63509	TAGTGTGTATGTGTGTGTG	chr13	MIMAT0005834	17839390	17839407	-
mmu-miR-467a	-1.38165	-0.466391	1.38165	down	-1.79342	-0.842711	1.79342	down	4.14245	4.11852	4.53348	6.02115	-6.22654	-6.0308	-5.76015	-5.18809	CGCATATACATGCAGGCA	chr2	MIMAT0003409	10397986	10398003	-
mmu-miR-467a-1*	1.54083	0.623709	1.54083	up	-3.05043	-1.60901	3.05043	down	15.417	6.03988	7.9254	15.0192	-4.33058	-5.4784	-4.95429	-3.86939	GTGTAGGTGTGTGTATG	chr2	MIMAT0002108	10398023	10398039	-
mmu-miR-467b	-1.09598	-0.13222	1.09598	down	-1.63935	-0.713127	1.63935	down	15.0205	13.3579	13.0395	17.8512	-4.36817	-4.3333	-4.23595	-3.62018	CATATACATGCAGGCACT	chr2	MIMAT0005448	10402887	10402903	-
mmu-miR-467c	-1.26248	-0.336256	1.26248	down	-36.3632	-5.18441	36.3632	down	0.1	0.1	0.1	2.96428	-11.599	-11.3949	-11.2627	-6.21044	CACATATACATGCACGCAC	chr2	MIMAT0004885	10395572	10395589	-
mmu-miR-467e	-1.0543	-0.0762792	1.0543	down	-1.41359	-0.499362	1.41359	down	4.88451	4.44472	4.07906	5.12182	-5.98881	-5.92083	-5.91253	-5.42147	ACATATACATGCTCACACT	chr2	MIMAT0005293	10427362	10427379	-
mmu-miR-467f	1.08688	0.120194	1.08688	up	-1.81527	-0.860182	1.81527	down	29.3911	17.1494	21.4196	25.3774	-3.39972	-3.97283	-3.51991	-3.11265	TGTAGGTGTGTGTGTGT	chr11	MIMAT0005846	69449002	69448987	+
mmu-miR-467g	12.2648	3.61645	12.2648	up	-1.22671	-0.294798	1.22671	down	1.5484	0.1	0.1	0.1	-7.64625	-11.3949	-11.2627	-11.1001	ATATATGTGTGTGTATGTATA	chr5	MIMAT0005854	35075602	35075583	+
mmu-miR-468	15.3018	3.93563	15.3018	up	-1.22671	-0.294798	1.22671	down	1.93182	0.1	0.1	0.1	-7.32707	-11.3949	-11.2627	-11.1001	CAGACACACGCACATCA	chr6	MIMAT0002109	81846667	81846652	+
mmu-miR-483	-1.37403	-0.458418	1.37403	down	-1.40053	-0.485971	1.40053	down	26.0136	23.9735	28.3124	27.3703	-3.57583	-3.48955	-3.11741	-3.00358	CTCCCTTCTCTTC	chr7	MIMAT0004782	149840857	149840846	+
mmu-miR-483*	-1.12853	-0.174445	1.12853	down	-1.30131	-0.379968	1.30131	down	74.2286	63.4081	66.3531	67.2642	-2.06312	-2.08633	-1.88868	-1.70636	AAGACGGGAGGGGAGGAG	chr7	MIMAT0003120	149840893	149840877	+
mmu-miR-484	-1.10357	-0.142172	1.10357	down	-1.2145	-0.280366	1.2145	down	21.3293	20.2556	18.6446	20.054	-3.86226	-3.73268	-3.72009	-3.45231	ATCGGGAGGGGACTGA	chr16	MIMAT0003127	14159730	14159744	-
mmu-miR-485	1.28767	0.364758	1.28767	up	1.1274	0.172997	1.1274	up	14.6403	9.94794	9.00585	7.19305	-4.40515	-4.75853	-4.76991	-4.93152	GAATTCATCACGGCCAGC	chr12	MIMAT0003128	110973125	110973141	-
mmu-miR-485*	19.787	4.30648	19.787	up	1.04248	0.0600209	1.04248	up	2.49806	2.11744	0.1	1.65577	-6.95622	-6.9906	-11.2627	-7.05062	GAGAGGAGAGCCGTGT	chr12	MIMAT0003129	110973163	110973177	-
mmu-miR-487b	-1.0554	-0.0777903	1.0554	down	1.03296	0.0467906	1.03296	up	41.0197	35.4619	34.2915	27.9855	-2.91878	-2.92473	-2.84099	-2.97152	AAGTGGATGACCCTGTAC	chr12	MIMAT0003184	110965597	110965613	-
mmu-miR-494	-1.1879	-0.248414	1.1879	down	-1.29306	-0.370793	1.29306	down	212.693	216.629	200.129	228.346	-0.544399	-0.313844	-0.295985	0.0569496	GAGGTTTCCCGTGTA	chr12	MIMAT0003182	110953585	110953598	-
mmu-miR-495	-1.01176	-0.0168657	1.01176	down	1.04739	0.0667944	1.04739	up	93.003	79.6225	74.5334	61.9706	-1.73782	-1.75782	-1.72096	-1.82461	AAGAAGTGCACCATGTTTGT	chr12	MIMAT0003456	110957008	110957026	-
mmu-miR-496	-1.03124	-0.0443835	1.03124	down	1.16014	0.214296	1.16014	up	17.4042	14.4275	14.2164	10.1377	-4.15567	-4.22218	-4.11128	-4.43647	GAGATTGGCCATGTAATA	chr12	MIMAT0003738	110977380	110977396	-
mmu-miR-497	-1.0078	-0.0112038	1.0078	down	1.33069	0.412175	1.33069	up	21.2741	17.5206	16.9825	10.7332	-3.866	-3.94195	-3.8548	-4.35412	TACAAACCACAGTGTGCTGC	chr11	MIMAT0003453	70048235	70048253	-
mmu-miR-500	-1.22429	-0.291949	1.22429	down	-1.70606	-0.77067	1.70606	down	108.991	96.4121	105.695	134.086	-1.50896	-1.48178	-1.21701	-0.711111	TGAACCCTTGCCCAGG	chrX	MIMAT0003507	6814888	6814874	+
mmu-miR-501-3p	13.1852	3.72085	13.1852	up	-1.72503	-0.786622	1.72503	down	1.6646	1.49571	0.1	2.1033	-7.54185	-7.49209	-11.2627	-6.70547	CAAATCCTTGCCCGG	chrX	MIMAT0003509	6818450	6818437	+
mmu-miR-503	-1.15661	-0.209903	1.15661	down	-1.45513	-0.541149	1.45513	down	144.909	127.221	132.757	150.91	-1.09802	-1.08173	-0.888122	-0.540585	CTGCAGTACTGTTCCC	chrX	MIMAT0003188	50407188	50407174	+
mmu-miR-532-3p	-1.2114	-0.276674	1.2114	down	-2.23031	-1.15725	2.23031	down	6.70222	5.04949	6.43106	9.18059	-5.53239	-5.73679	-5.25571	-4.57954	TGCAAGCCTTGGGTG	chrX	MIMAT0004781	6825606	6825593	+
mmu-miR-532-5p	-1.38161	-0.466353	1.38161	down	-2.18505	-1.12767	2.18505	down	20.6847	17.8528	22.6367	31.7999	-3.90653	-3.91484	-3.44018	-2.78718	ACGGTCCTACACTCAAG	chrX	MIMAT0002889	6825569	6825554	+
mmu-miR-539	-1.02625	-0.0373888	1.02625	down	1.29131	0.368835	1.29131	up	2.92102	2.26596	2.37447	1.43047	-6.73055	-6.8928	-6.69317	-7.26164	ACACACCAAGGATAATTTCT	chr12	MIMAT0003169	110966349	110966367	-
mmu-miR-540-3p	-1.0375	-0.0531149	1.0375	down	-1.0074	-0.0106435	1.0074	down	2.93277	2.50703	2.41015	2.05883	-6.72476	-6.74694	-6.67165	-6.7363	CCAGGATCGACCTCT	chr12	MIMAT0003167	110824338	110824351	-
mmu-miR-541	-1.11216	-0.15337	1.11216	down	-1.02863	-0.0407176	1.02863	down	76.5919	70.1028	67.4728	58.7827	-2.01791	-1.94152	-1.86454	-1.90081	AGTGTGACCAACATCAGA	chr12	MIMAT0003170	110980640	110980656	-
mmu-miR-542-3p	-1.03725	-0.0527616	1.03725	down	-1.09069	-0.12524	1.09069	down	82.0217	69.6967	67.3889	61.9684	-1.91909	-1.94991	-1.86633	-1.82467	TTTCAGTTATCAATCTGTCACA	chrX	MIMAT0003172	50402652	50402632	+
mmu-miR-542-5p	-1.07227	-0.100674	1.07227	down	-1.26016	-0.333607	1.26016	down	37.0916	29.5562	31.5035	30.3621	-3.06401	-3.18753	-2.96333	-2.85393	TCGTGACATGATGATCCCC	chrX	MIMAT0003171	50402614	50402597	+
mmu-miR-543	-1.00929	-0.0133452	1.00929	down	-1.11312	-0.154609	1.11312	down	30.0328	25.0569	24.0099	22.7366	-3.36856	-3.42579	-3.35522	-3.27118	AAGAAGTGCACCGCGAATG	chr12	MIMAT0003168	110955518	110955535	-
mmu-miR-574-3p	1.40205	0.48754	1.40205	up	-1.78248	-0.833889	1.78248	down	28.2064	14.0038	15.9353	20.3483	-3.45908	-4.26518	-3.94662	-3.43129	TGTGGGTGTGTGCAT	chr5	MIMAT0004894	65361611	65361624	-
mmu-miR-574-5p	-1.07501	-0.104345	1.07501	down	-1.13102	-0.177626	1.13102	down	70.0644	61.6368	59.6603	56.8287	-2.14642	-2.1272	-2.04207	-1.94958	ACACACTCACACACACAC	chr5	MIMAT0004893	65361573	65361589	-
mmu-miR-615-3p	-1.01427	-0.0204391	1.01427	down	-1.00765	-0.0109963	1.00765	down	10.0205	9.66265	8.05043	7.93713	-4.95214	-4.8005	-4.93171	-4.78951	AAGAGGGAGACCCAGGC	chr15	MIMAT0003783	102845406	102845421	-
mmu-miR-652	-1.15543	-0.208436	1.15543	down	-1.24752	-0.319057	1.24752	down	255.618	215.603	233.945	219.259	-0.279179	-0.320694	-0.0707431	-0.00163603	CACAACCCTAGTGGCG	chrX	MIMAT0003711	139173609	139173623	-
mmu-miR-664	-1.26248	-0.336256	1.26248	down	-23.8717	-4.57723	23.8717	down	0.1	0.1	0.1	1.94599	-11.599	-11.3949	-11.2627	-6.81762	TAGGCTGGGGAGTAA	chr1	MIMAT0012774	187066899	187066912	-
mmu-miR-665	-1.30587	-0.385013	1.30587	down	-1.26305	-0.336909	1.26305	down	2.70676	2.44738	2.7998	2.51987	-6.84046	-6.78169	-6.45545	-6.44478	AGGGACCTCAGCCTC	chr12	MIMAT0003733	110824584	110824597	-
mmu-miR-667	15.5158	3.95566	15.5158	up	1.05484	0.0770211	1.05484	up	1.95883	2.00843	0.1	1.55213	-7.30703	-7.06686	-11.2627	-7.14388	CTTGGGCTGGGTG	chr12	MIMAT0003734	110958282	110958293	-
mmu-miR-669a	-1.15586	-0.208969	1.15586	down	-1.54058	-0.623475	1.54058	down	16.5501	15.1529	15.1525	19.0299	-4.22826	-4.1514	-4.01929	-3.52793	ACATGAACATGCACACACAA	chr2	MIMAT0003477	10396089	10396108	-
mmu-miR-669b	-1.26248	-0.336256	1.26248	down	-34.4168	-5.10504	34.4168	down	0.1	0.1	0.1	2.80561	-11.599	-11.3949	-11.2627	-6.28981	ACATGCACATGCACACA	chr2	MIMAT0003476	10389446	10389462	-
mmu-miR-669f	-1.0599	-0.0839257	1.0599	down	-1.85068	-0.888059	1.85068	down	54.4544	46.4621	45.7166	70.0952	-2.51005	-2.53494	-2.42612	-1.64688	ATACGTGTGTGTGTATGTA	chr2	MIMAT0005839	10388917	10388934	-
mmu-miR-669l	-1.26248	-0.336256	1.26248	down	-1.22671	-0.294798	1.22671	down	0.1	0.1	0.1	0.1	-11.599	-11.3949	-11.2627	-11.1001	ACATATACATGCACACAC	chr2	MIMAT0009418	10390015	10390032	-
mmu-miR-669n	-1.07965	-0.110566	1.07965	down	-1.64182	-0.715299	1.64182	down	16.7669	11.7265	14.3389	15.6947	-4.20948	-4.52122	-4.09891	-3.80592	ACACACATCCACACACAA	chr2	MIMAT0009427	10430950	10430967	-
mmu-miR-671-5p	-1.05977	-0.083756	1.05977	down	-1.66463	-0.735201	1.66463	down	17.4062	15.6795	14.6114	21.2768	-4.1555	-4.10212	-4.07174	-3.36692	CTCCAGCCCCTCC	chr5	MIMAT0003731	24097961	24097972	-
mmu-miR-674	18.1547	4.18227	18.1547	up	-1.24398	-0.314958	1.24398	down	2.29199	2.19158	0.1	2.22242	-7.08043	-6.94095	-11.2627	-6.62599	TACACCACTCCCAT	chr2	MIMAT0003740	117010896	117010908	-
mmu-miR-674*	-1.0879	-0.121543	1.0879	down	-1.50822	-0.592848	1.50822	down	27.7047	22.3666	23.8736	27.4993	-3.48497	-3.58965	-3.36342	-2.9968	TTGTTCTGAGATGGGAGCT	chr2	MIMAT0003741	117010926	117010943	-
mmu-miR-675-3p	-1.14896	-0.200334	1.14896	down	-1.36647	-0.450458	1.36647	down	49.5302	38.7994	45.0769	43.2199	-2.64679	-2.79496	-2.44646	-2.3445	ACTGAGCGGTTAGGGCA	chr7	MIMAT0003726	149763038	149763023	+
mmu-miR-676	1.53709	0.620205	1.53709	up	1.21153	0.276829	1.21153	up	11.0266	6.1966	5.6822	4.16943	-4.81412	-5.44145	-5.43432	-5.71828	AGCTCAACAACCTCAGGA	chrX	MIMAT0003782	97576494	97576510	-
mmu-miR-680	-1.15447	-0.207232	1.15447	down	-1.40627	-0.491872	1.40627	down	32.0328	29.7681	29.2924	34.1253	-3.27555	-3.17723	-3.06832	-2.68536	CCCCCATGTCAGC	chr6	MIMAT0003457	129641567	129641579	-
mmu-miR-681	-1.5431	-0.62583	1.5431	down	-1.75356	-0.810286	1.75356	down	1.74083	1.70484	2.12778	2.43703	-7.47725	-7.30329	-6.85142	-6.493	AGCTGCCTGCCAG	chr12	MIMAT0003458	70864843	70864832	+
mmu-miR-689	-1.36334	-0.447145	1.36334	down	-1.38009	-0.464763	1.38009	down	153.582	152.468	165.852	171.531	-1.01416	-0.820565	-0.567019	-0.355802	GGACCCCGCCGAG	chr1	MIMAT0003468	169270574	169270562	+
mmu-miR-690	1.0629	0.0880098	1.0629	up	-1.14499	-0.195332	1.14499	down	72.1248	61.5224	53.7487	57.4237	-2.1046	-2.12988	-2.19261	-1.93455	TTTGGTTGTGAGCCTA	chr16	MIMAT0003469	28600124	28600110	+
mmu-miR-697	-1.22224	-0.289522	1.22224	down	-1.37652	-0.461029	1.37652	down	12.2142	11.3119	11.8248	12.6934	-4.66654	-4.57315	-4.37702	-4.11212	TCTCCACAGGACCAG	chr4	MIMAT0003487	124409019	124409032	-
mmu-miR-702	-1.17255	-0.229652	1.17255	down	-1.1525	-0.204771	1.1525	down	12.4536	11.6307	11.5666	10.9271	-4.63853	-4.53306	-4.40888	-4.32828	GAGCGGGGTAAAGGGTG	chr5	MIMAT0003492	137467395	137467410	-
mmu-miR-705	-1.10553	-0.14474	1.10553	down	-1.86544	-0.899513	1.86544	down	10.7194	8.95177	9.38682	13.6128	-4.85487	-4.91075	-4.71013	-4.01124	TGCCCACCCCACC	chr6	MIMAT0003495	85286318	85286307	+
mmu-miR-706	13.0543	3.70646	13.0543	up	-1.22671	-0.294798	1.22671	down	1.64808	0.1	0.1	0.1	-7.55624	-11.3949	-11.2627	-11.1001	TTTTTTGAGACAGGGTTTC	chr6	MIMAT0003496	119984267	119984250	+
mmu-miR-709	-1.09805	-0.13495	1.09805	down	-1.28738	-0.36444	1.28738	down	915.889	840.213	796.606	881.767	1.562	1.64169	1.69695	2.00613	TCCTCCTGCCTC	chr8	MIMAT0003499	86610074	86610084	-
mmu-miR-711	-1.475	-0.560715	1.475	down	-24.9802	-4.64271	24.9802	down	1.56048	0.1	1.82317	2.03635	-7.63504	-11.3949	-7.07432	-6.75214	CTTACATCTCTCCCCG	chr9	MIMAT0003501	108872022	108872036	-
mmu-miR-712	-1.18879	-0.249493	1.18879	down	-1.37085	-0.455068	1.37085	down	15.3077	13.2228	14.4142	14.7764	-4.34084	-4.34797	-4.09135	-3.8929	GGTACCGCCCGGG		MIMAT0003502
mmu-miR-714	-1.2548	-0.327452	1.2548	down	-1.53882	-0.621825	1.53882	down	6.46133	6.57885	6.42202	8.25268	-5.5852	-5.35509	-5.25774	-4.73326	GCGACCGACCGGCC		MIMAT0003505
mmu-miR-715	1.23681	0.306627	1.23681	up	-2.12392	-1.08673	2.12392	down	4.56848	2.70564	2.9258	4.68452	-6.08531	-6.63695	-6.39194	-5.55023	CACGCGGGGGTGT	chr17	MIMAT0003506	39981104	39981115	-
mmu-miR-718	-1.26248	-0.336256	1.26248	down	-2.35846	-1.23784	2.35846	down	0.1	1.41826	0.1	2.72672	-11.599	-7.5688	-11.2627	-6.33096	CGACACCCGGCCG	chrX	MIMAT0003514	71269267	71269256	+
mmu-miR-720	-1.20082	-0.264018	1.20082	down	-1.18364	-0.243226	1.18364	down	9954.02	9191.94	9467.87	8869.16	5.00404	5.09323	5.26805	5.33646	TGGAGGCCCCAG	chr3	MIMAT0003484	88920593	88920583	+
mmu-miR-721	-1.20594	-0.270154	1.20594	down	-1.36743	-0.451464	1.36743	down	29.3385	28.4464	28.0246	31.7095	-3.4023	-3.24275	-3.13215	-2.79128	TTCCCCCTTTTAATT	chr5	MIMAT0003515	136851612	136851599	+
mmu-miR-744	-1.37127	-0.455508	1.37127	down	-1.40602	-0.49162	1.40602	down	5.49451	5.37152	5.96798	6.15668	-5.81904	-5.64759	-5.36353	-5.15597	TGCTGTTAGCCCTA	chr11	MIMAT0004187	65548268	65548256	+
mmu-miR-7a	-1.01635	-0.0234013	1.01635	down	-1.10841	-0.148498	1.10841	down	12.9657	11.1837	10.438	10.1052	-4.5804	-4.5896	-4.557	-4.4411	ACAACAAAATCACTAGTCTTCC	chr7	MIMAT0000677	86033182	86033203	-
mmu-miR-872	-1.10296	-0.141382	1.10296	down	-1.31878	-0.399201	1.31878	down	27.9689	23.0165	24.435	24.7438	-3.47128	-3.54833	-3.32989	-3.14913	CCTGAACTAACAAGTAACCT	chr4	MIMAT0004934	94331860	94331878	-
mmu-miR-874	-1.18131	-0.24039	1.18131	down	-1.27473	-0.350193	1.27473	down	12.4919	12.0684	11.6888	12.5408	-4.63411	-4.47976	-4.39372	-4.12957	TCGGTCCCTCGGG	chr13	MIMAT0004853	58124551	58124540	+
mmu-miR-877	-1.20929	-0.274155	1.20929	down	-1.55894	-0.640566	1.55894	down	47.2347	40.1652	45.2446	51.0431	-2.71525	-2.74505	-2.4411	-2.10448	CCCTGCGCCATCT	chr17	MIMAT0004861	36097694	36097683	+
mmu-miR-877*	1.03777	0.0534801	1.03777	up	-1.46464	-0.550544	1.46464	down	22.1456	17.5873	16.9031	20.9984	-3.80808	-3.93646	-3.86156	-3.38592	TGGGAGGAGGGAGAAGA	chr17	MIMAT0004862	36097758	36097743	+
mmu-miR-878-3p	-1.26248	-0.336256	1.26248	down	-33.5392	-5.06778	33.5392	down	0.1	0.1	0.1	2.73407	-11.599	-11.3949	-11.2627	-6.32708	TCTACCCAGTGTGGT	chrX	MIMAT0004933	64054750	64054737	+
mmu-miR-92a	1.00984	0.0141301	1.00984	up	-1.19667	-0.259021	1.19667	down	213.207	180.004	167.234	175.595	-0.540915	-0.581042	-0.555045	-0.322021	CAGGCCGGGACAAGTGC	chr14	MIMAT0000539	115443702	115443718	-
mmu-miR-93	-1.1113	-0.15225	1.1113	down	-1.31823	-0.398607	1.31823	down	67.4218	59.2896	59.3484	63.713	-2.20188	-2.18322	-2.04963	-1.78461	CTACCTGCACGAACAG	chr5	MIMAT0000540	138606787	138606773	+
mmu-miR-96	1.02013	0.0287557	1.02013	up	1.01845	0.0263739	1.01845	up	68.4025	68.1976	53.112	54.5867	-2.18105	-1.98127	-2.20981	-2.00765	AGCAAAAATGTGCTAGTGCCAA	chr6	MIMAT0000541	30119491	30119471	+
mmu-miR-98	-1.00113	-0.00162935	1.00113	down	-1.02362	-0.0336838	1.02362	down	96.5974	81.5466	76.6007	68.046	-1.68311	-1.72337	-1.68149	-1.68969	AACAATACAACTTACTACCTCA	chrX	MIMAT0000545	148347773	148347793	-
mmu-miR-99a	-1.00538	-0.00773716	1.00538	down	1.14714	0.198037	1.14714	up	342.471	288.635	272.728	205.112	0.142813	0.100179	0.15055	-0.0978579	CACAAGATCGGATCTACGG	chr16	MIMAT0000131	77599189	77599206	-
mmu-miR-99b	-1.00875	-0.0125642	1.00875	down	-1.09137	-0.126141	1.09137	down	196.043	169.714	156.643	150.989	-0.661999	-0.665966	-0.649435	-0.539825	CGCAAGGTCGGTTCTA	chr17	MIMAT0000132	17967165	17967179	-
mmu-miR-99b*	15.6435	3.96749	15.6435	up	-1.53603	-0.619204	1.53603	down	1.97495	1.8407	0.1	2.30483	-7.29521	-7.19267	-11.2627	-6.57347	CGGACCCACAGACAC	chr17	MIMAT0004525	17967204	17967217	-
mr_1	-1.14371	-0.193725	1.14371	down	-1.1455	-0.195982	1.1455	down	4290.05	3826.14	3886.48	3572.85	3.78975	3.82875	3.98348	4.02473
SCorner3	-1.14975	-0.20132	1.14975	down	-1.16142	-0.215888	1.16142	down	5858.31	5256.9	5335.22	4977.09	4.23924	4.28707	4.44056	4.50296
