# Supplementary material for: Both microRNA-455-5p and -3p repress hypoxia-inducible factor-2α expression and coordinately regulate cartilage homeostasis
Source: Nat Commun. 2021 Jul 6;12:4148. doi: 10.1038/s41467-021-24460-7 (PMC8260725; doi:10.1038/s41467-021-24460-7)
Supplement: Supplementary file 6 — Source Data [file 41467_2021_24460_MOESM6_ESM.xlsx]

## Sheet: Figure 1
Fig. 1b								Fig. 1c						Fig. 1d					Fig. 1e
	Relative expression level								%						Relative expression level					Relative expression level
	LacZ-1	LacZ-2	LacZ-3	Sox9-1	Sox9-2	Sox9-3			Experiment1		Experiment2				miR-455-5p	miR-455-3p	miR-140			Experiment1			Experiment2		Experiment1			Experiment2
miR-455-5p	0.84629	1.02684	1.12687	3.07319	2.9147	3.7586			Sample1	Sample2	Sample1	Sample2		Normal-1	1.23557	0.225178	1.09352			Ctrl-1	Ctrl-2	Ctrl-3	Ctrl-1	Ctrl-2	IL1b-1	IL1b-2	IL1b-3	IL1b-1	IL1b-2
miR-455-3p	0.923346	1.14083	0.935825	3.20339	3.20424	3.46428		miR-455-5p	37.9431	43.7917	48.6166	58.9091		Normal-2	0.264794	0.085601	0.081318		pri-miR-455	1.06512	0.927169	1.00771	1.05642	0.943584	0.223097	0.277235	0.19736	0.299807	0.304393
miR-140	0.891807	1.05031	1.05789	2.82167	2.62479	2.93057		miR-455-3p	62.0569	56.2083	51.3834	41.0909		Normal-3	0.729194	0.10394	0.125461		miR-455-5p	0.944151	1.02825	1.02759	1.1258	0.8742	0.763462	0.73237	0.827014	0.707622	0.746583
miR-140*	0.978572	1.03478	0.986652	2.54342	2.2464	3.32899		miR-140-5p	77.2052	77.5693	81.1921	83.6963		Normal-4	0.142059	0.053822	0.041366		miR-455-3p	0.986699	0.968821	1.04448	0.953391	1.04661	0.787023	0.769229	0.744819	0.804834	0.732626
miR-204	1.04708	0.990686	0.962231	2.73395	2.75076	3.1224		miR-140-3p	22.7948	22.4307	18.8079	16.3037		Normal-5	0.499444	1.94841	1.34891		Col27a1	1.08661	0.938431	0.974957	1.01756	0.982441	0.170232	0.144031	0.125352	0.220341	0.220931
miR-133b	0.846181	1.01637	1.13745	0.283891	0.294917	0.266512		miR-204-5p	95.4466	97.2872	94.7368	96.4187		Normal-6	0.978331	0.354117	0.555474		Sox9	0.917738	0.979755	1.10251			0.4562	0.449921	0.380302
miR-193b	1.00525	0.875186	1.11957	0.568543	0.655184	0.622021		miR-204-3p	4.55342	2.71282	5.26316	3.58127		Normal-7	1.76344	0.824904	1.17429		Col2a1	1.02867	0.945402	1.02592			0.210417	0.193519	0.140075
miR-193	0.89443	1.01896	1.08661	0.658264	0.422934	0.531915		miR-188-5p	99.0874	98.9454	98.7726	98.7452		Normal-8	0.778298	1.93495	1.26733		Mmp13	1.15592	0.99724	0.846837			25.8742	25.2701	27.6529
miR-206	0.962011	1.01999	1.018	0.467717	0.456719	0.345886		miR-188-3p	0.912647	1.05459	1.22735	1.25477		Normal-9	0.663604	0.406774	1.33959
miR-378*	0.99367	0.948798	1.05753	0.51028	0.539802	0.416783		miR-146b-5p	99.1536	99.208	98.9844	99.182		Normal-10	2.94526	4.0623	2.97274
miR-145	0.941521	0.971449	1.08703	0.64561	0.703783	0.524523		miR-146b-3p	0.846433	0.791997	1.01555	0.817996		OA-1	0.149564	0.038649	0.064587
miR-1	0.864911	1.05389	1.0812	0.357917	0.449808	0.381194		let-7a-5p	89.818	85.1344	86.9796	86.1929		OA-2	0.211239	0.055279	0.043079
miR-29a*	0.711882	0.999157	1.28896	1.11688	0.914243	0.743248		let-7a-3p	10.182	14.8656	13.0204	13.8071		OA-3	0.242084	0.112376	0.317879
miR-28*	0.979076	0.929313	1.09161	0.950825	1.06362	0.89054		miR-21-5p	99.7611	99.7968	99.8403	99.8098		OA-4	0.30844	0.100182	0.201553
miR-133a	0.846115	0.962697	1.19119	0.283445	0.353059	0.349065		miR-21-3p	0.238914	0.203229	0.159744	0.190172		OA-5	0.34375	0.296403	0.301742
miR-126-3p	0.836868	0.92934	1.23379	0.858774	0.92715	0.751014		miR-22-5p	3.98551	6.22222	3.12621	2.28379		OA-6	0.089523	0.199201	0.058793
miR-338-3p	0.625717	1.45137	0.922916	1.00853	0.858256	0.724121		miR-22-3p	96.0145	93.7778	96.8738	97.7162		OA-7	0.090145	0.398402	0.065235
miR-193*	1.04054	0.899167	1.06029	0.581292	0.740959	0.746672		miR-125b-5p	99.9102	99.876	99.8452	99.8279		OA-8	0.155868	0.354117	0.048758
								miR-125b-3p	0.0898044	0.123951	0.154776	0.172083		OA-9	0.079022	0.182036	0.041001
								miR-199a-5p	1.06331	0.896441	0.914535	0.915294		OA-10	0.431788	0.775016	0.101658
								miR-199a-3p	98.9367	99.1036	99.0855	99.0847		OA-11	0.469239	0.168673	0.099566

## Sheet: Figure 2
Fig. 2c				Fig. 2d
	Sample	Score			Relative expression level
2-mo	WT-1	2		2-mo	Sox9	Col2a1	Col10a1	Mmp3	Mmp13	Adamts5
	WT-2	0		WT1	0.87517	0.673967	1.34137	0.624334	0.465235	1.64489
	WT-3	2		WT2	1.36693	1.00052	1.03548	1.07274	0.612917	1.63221
	WT-4	1		WT3	1.00301	1.84555	0.00834	0.852662	1.01015	0.408053
	WT-5	1		WT4	0.85716	0.531245	0.72217	1.48183	0.968149	1.00375
	WT-6	1		WT5	0.89772	0.948717	1.89265	0.968432	1.94355	0.311099
	WT-7	0		KO1	1.4821	2.54462	1.32593	2.29157	1.86203	1.49983
	WT-8	0		KO2	1.8417	2.81698	2.16911	2.86704	0.327545	0.049874
	WT-9	0		KO3	2.22582	3.10405	0.97293	2.45506	2.41718	1.85276
	WT-10	0		KO4	0.89152	0.92707	1.33821	1.16192	0.736712	1.81863
	KO-1	4		KO5	1.40225	1.32019	1.28379	0.507996	1.11947	0.475029
	KO-2	2		6-mo
	KO-3	0		WT1	0.86835	0.755847	1.06783	1.29114	0.883728	0.184321
	KO-4	0		WT2	1.13715	1.34301	0.940853	0.825256	0.528853	1.60859
	KO-5	0		WT3	1.00044	1.00529	0.703046	0.692608	1.40257	0.799336
	KO-6	0		WT4	1.03234	0.787482	1.23069	0.981502	0.73873	0.522541
	KO-7	0		WT5	0.961731	1.10837	1.05759	1.20949	1.44611	1.88521
	KO-8	2		KO1	1.07498	0.461637	1.41993	3.05603	7.0689	3.94032
	KO-9	1		KO2	1.17868	0.831896	1.41125	2.50108	2.82861	1.97016
	KO-10	1		KO3	1.2048	0.442956	1.29682	2.174	6.63734	3.58114
6-mo	WT-1	2		KO4	1.0054	1.14039	0.753239	1.64119	3.7397	0.730539
	WT-2	2		KO5	1.19855	0.697955	1.70033	3.31238	6.33232	4.77937
	WT-3	1
	WT-4	1
	WT-5	1
	WT-6	0
	WT-7	2
	WT-8	4
	WT-9	2
	WT-10	1
	WT-11	0
	WT-12	1
	KO-1	3
	KO-2	5
	KO-3	3
	KO-4	1
	KO-5	9
	KO-6	17
	KO-7	2
	KO-8	13
	KO-9	2
	KO-10	2
	KO-11	2
	KO-12	0

## Sheet: Figure 3
Fig. 3b							Fig. 3c								Fig. 3d
		Relative luciferase activity							Relative expression level								Relative luciferase activity
Reporter	Effector	Experiment1	Experiment2	Experiment3	Experiment4				Epas1	Aph1a	Fbxl2	Fkbpl	Zbtb20		Reporter	Effector	Experiment1	Experiment2	Experiment3	Experiment4
MCS	Ctrl-1	0.691101	0.900082	0.980317	0.849746		Ctrl-1	Experiment1	1.02098	0.938512	0.922027	0.874241	0.787753		MCS	Ctrl-1	1.04021	1.21801	0.995664
	Ctrl-2	1.3089	1.09992	1.01968	1.15025		Ctrl-2		1.19741	1.1554	0.842548	1.45002	1.12184			Ctrl-2	0.959792	0.781993	1.00434
	miR-455-1	1.31191	0.937642	1.30034	1.11493		Ctrl-3	Experiment2	1.02098	0.971641	0.94139	0.91769	1.04669			miR-455-1	0.940737	1.34044	1.159
	miR-455-2	1.10459	1.00148	1.32819	1.12738		Ctrl-4		1.04242	0.894026	0.866245	0.911396	1.12964			miR-455-2	1.05534	0.754697	1.18897
CALR	Ctrl-1	1.00422	0.973793	0.964259	0.97774		Ctrl-5	Experiment3	0.829343	0.932036	1.09647	0.856231	0.923877		EPAS1	Ctrl-1	0.97426	1.11494	1.09989
	Ctrl-2	0.995779	1.02621	1.03574	1.02226		Ctrl-6		0.888866	1.10838	1.33132	0.990427	0.990206			Ctrl-2	1.02574	0.885056	0.90011
	miR-455-1	0.654361	0.738256	0.830204	0.734971		miR-455-5p-1	Experiment1	0.790035	0.767609	0.754126	0.735149	0.705039			miR-455-1	0.573043	0.634467	0.782909
	miR-455-2	0.683962	0.75163	0.829584	0.664828		miR-455-5p-2		0.655164	0.845881	0.579494	0.710146	0.601134			miR-455-2	0.500295	0.718984	0.583294
CPEB1	Ctrl-1	1.19908	0.977163	0.905218	0.988711		miR-455-5p-3	Experiment2	0.757874	0.686991	0.591665	0.725008	0.635402		EPAS1-3U	Ctrl-1	1.04773	0.887251	0.93354
	Ctrl-2	0.80092	1.02284	1.09478	1.01129		miR-455-5p-4		0.499974	0.711298	0.647448	0.592997	0.592863			Ctrl-2	0.952266	1.11275	1.06646
	miR-455-1	0.663783	0.704176	0.755202	0.87178		miR-455-5p-5	Experiment3	0.535913	0.736356	0.723423	0.705162	0.564819			miR-455-1	0.658757	0.619564	0.822149
	miR-455-2	0.6505	0.687436	0.593313	0.768022		miR-455-5p-6		0.524886	0.659023	1.34063	0.740219	0.826904			miR-455-2	0.802013	0.650571	0.738469
RAF1	Ctrl-1	0.951006	1.03701	0.978748	1.04		miR-455-3p-1	Experiment1	0.946041	0.783751	1.00897	0.821349	0.892445		APH1A	Ctrl-1	0.865411	1.10325	0.962644
	Ctrl-2	1.04899	0.962989	1.02125	0.959996		miR-455-3p-2		0.678238	0.851699	1.18333	0.793373	0.644303			Ctrl-2	1.13459	0.896751	1.03736
	miR-455-1	0.84144	0.782677	0.815174	0.841435		miR-455-3p-3	Experiment2	0.763081	0.701444	1.03018	0.793373	1.07607			miR-455-1	0.81555	0.817451	0.777721
	miR-455-2	0.903753	0.909781	0.781146	0.895566		miR-455-3p-4		0.503446	0.706324	0.988229	0.631202	0.936796			miR-455-2	0.720623	0.725488	0.570048
SMAD2	Ctrl-1	0.973499	0.975479	0.948819	0.993275		miR-455-3p-5	Experiment3	0.678238	0.881732	0.540677	0.898807	0.631069		APH1A-3U	Ctrl-1	0.932422	0.963523	0.997594
	Ctrl-2	1.0265	1.02452	1.05118	1.00672		miR-455-3p-6		0.637296	0.906509	0.533208	0.821349	0.584749			Ctrl-2	1.06758	1.03648	1.00241
	miR-455-1	0.768887	0.803522	0.729734	0.910651		miR-455-5p/3p-1	Experiment1	0.479657	0.353162	0.764637	0.576824	0.787753			miR-455-1	0.785772	0.795464	0.735605
	miR-455-2	0.835658	0.84122	0.551905	0.892454		miR-455-5p/3p-2		0.57032	0.417075	0.808249	0.676487	0.639892			miR-455-2	0.770692	0.820051	0.802403
EPAS1	Ctrl-1	0.986362	0.975459	0.963514	1.11693		miR-455-5p/3p-3	Experiment2	0.363469	0.41135	0.743707	0.745377	0.597038		FBXL2-3U	Ctrl-1	0.9377	1.0091	0.97984	0.96101
	Ctrl-2	1.01364	1.02454	1.03649	0.883068		miR-455-5p/3p-4		0.524886	0.561887	0.791653	0.671766	0.491715			Ctrl-2	1.01567	1.0679	1.06537	0.96343
	miR-455-1	0.653068	0.676933	0.741374	0.69685		miR-455-5p/3p-5	Experiment3	0.305682	0.485774	0.321511	0.545701	0.272799			miR-455-1	0.75863	1.1813	0.82662	0.8471
	miR-455-2	0.468817	0.579067	0.602931	0.583614		miR-455-5p/3p-6		0.179284	0.465971	0.39306	0.54946	0.317701			miR-455-2	0.96824	1.0976	0.75139	0.88511
APH1A	Ctrl-1	0.980664	0.93753	0.959819	0.961593										FBXL2-CDS	Ctrl-1	0.94864	0.9271	0.95143	1.07307
	Ctrl-2	1.01934	1.06247	1.04018	1.03841											Ctrl-2	1.09279	1.0688	0.97971	0.95843
	miR-455-1	0.904981	0.775234	0.905272	0.897282											miR-455-1	0.83978	0.7172	0.6044	0.67367
	miR-455-2	0.861496	0.903066	0.853716	0.631596											miR-455-2	0.74957	0.6356	0.59688	0.51674
FBXL2	Ctrl-1	1.10057	1.0723	1.04799	1.06851										FKBPL	Ctrl-1	0.96637	0.962767	0.913623
	Ctrl-2	0.899426	0.927702	0.952005	0.931489											Ctrl-2	1.03363	1.03723	1.08638
	miR-455-1	0.824619	0.762355	0.846077	0.693003											miR-455-1	0.800205	0.857096	0.640496
	miR-455-2	0.72319	0.720258	0.708343	0.707528											miR-455-2	0.741956	0.691859	0.703804
FKBPL	Ctrl-1	0.950094	0.979642	0.962998	1.1241										FKBPL-CDS	Ctrl-1	1.06497	0.939227	0.947752
	Ctrl-2	1.04991	1.02036	1.037	0.875896											Ctrl-2	0.935033	1.06077	1.05225
	miR-455-1	0.7571	0.825288	0.714688	0.829461											miR-455-1	0.879244	0.656051	0.756181
	miR-455-2	0.722225	0.758896	0.757252	0.73627											miR-455-2	0.964833	0.77908	0.775434
ZBTB20	Ctrl-1	0.893421	0.973035	1.05219	1.09616										ZBTB20-3U	Ctrl-1	0.87944	0.8723	1.0711	1.08867
	Ctrl-2	1.10658	1.02696	0.947807	0.90384											Ctrl-2	1.14176	1.0602	0.95716	0.92939
	miR-455-1	0.764225	0.934658	0.819745	0.717341											miR-455-1	0.85082	0.7432	0.72171	0.82124
	miR-455-2	0.731804	0.899896	0.638529	0.614734											miR-455-2	0.86956	0.7651	0.67981	0.78668
															ZBTB20-CDS	Ctrl-1	0.7529	1.0543	0.99547	0.93238
																Ctrl-2	1.24048	1.0591	0.95857	1.00677
																miR-455-1	1.05764	1.0133	0.74138	0.91527
																miR-455-2	1.10434	0.8616	0.80466	0.92771

## Sheet: Figure 4
Fig. 4b						Fig. 4d				Fig. 4f
		Relative luciferase activity
Reporter	Effector	Experiment1	Experiment2	Experiment3			Sample	%		Sample	%
MCS	Ctrl-1	1.04021	1.21801	0.995664		2-mo	WT-1	0		Ctrl-1	69.2308
	Ctrl-2	0.959792	0.781993	1.00434			WT-2	4.87805		Ctrl-2	80.1587
	miR-455-1	0.940737	1.34044	1.159			WT-3	12.8		Ctrl-3	89.2617
	miR-455-2	1.05534	0.754697	1.18897			WT-4	0		Ctrl-4	84.127
WT	Ctrl-1	1.04773	0.887251	0.93354			KO-1	34.5745		miR-455-1	23.3333
	Ctrl-2	0.952266	1.11275	1.06646			KO-2	17.757		miR-455-2	45.4545
	miR-455-1	0.658757	0.619564	0.822149			KO-3	37.0968		miR-455-3	25
	miR-455-2	0.802013	0.650571	0.738469			KO-4	23.5294		miR-455-4	41.8803
5p-mut	Ctrl-1	1.06595	1.11094	1.04344		6-mo	WT-1	43.8202
	Ctrl-2	0.934051	0.88906	0.956558			WT-2	43.8889
	miR-455-1	0.890429	0.880837	0.89277			WT-3	39.3548
	miR-455-2	0.92755	0.908921	0.865598			WT-4	29.8701
3p-mut	Ctrl-1	0.953709	0.949675	0.941463			KO-1	82.8358
	Ctrl-2	1.04629	1.05032	1.05854			KO-2	77.6316
	miR-455-1	0.830662	1.24075	0.906043			KO-3	77.2152
	miR-455-2	0.892529	1.46988	0.865091			KO-4	78.169
5p/3p-mut	Ctrl-1	1.07812	1.05597	1.00063
	Ctrl-2	0.921879	0.944032	0.999365
	miR-455-1	0.948135	1.02207	0.860204
	miR-455-2	0.848667	0.773282	0.977827

## Sheet: Figure 5
Fig. 5c			Fig. 5e
Sample	Score			Sample	%
Ctrl-1	7		Hif-2α	Ctrl-1	31.6176
Ctrl-2	8			Ctrl-2	57.1429
Ctrl-3	28			Ctrl-3	39.576
Ctrl-4	38			Ctrl-4	36.3636
Ctrl-5	10			Ctrl-5	27.2277
Ctrl-6	10			miR-455-1	21.9512
Ctrl-7	22.5			miR-455-2	30.5221
Ctrl-8	9.5			miR-455-3	31.0219
Ctrl-9	19.5			miR-455-4	14.9194
Ctrl-10	15			miR-455-5	19.4444
Ctrl-11	24		Mmp13	Ctrl-1	34.1772
Ctrl-12	7			Ctrl-2	44.2982
miR-455-5p-1	18			Ctrl-3	43.4783
miR-455-5p-2	16			Ctrl-4	42.654
miR-455-5p-3	5.5			Ctrl-5	33.7017
miR-455-5p-4	7.5			miR-455-1	27.5362
miR-455-5p-5	12			miR-455-2	40
miR-455-5p-6	5			miR-455-3	28.3019
miR-455-5p-7	24.5			miR-455-4	23.6842
miR-455-5p-8	9			miR-455-5	32.4324
miR-455-5p-9	12
miR-455-5p-10	27.5
miR-455-5p-11	10
miR-455-5p-12	6
miR-455-3p-1	24
miR-455-3p-2	13.5
miR-455-3p-3	13.5
miR-455-3p-4	18
miR-455-3p-5	7
miR-455-3p-6	10
miR-455-3p-7	6
miR-455-3p-8	10
miR-455-3p-9	8.5
miR-455-3p-10	8
miR-455-3p-11	10
miR-455-3p-12	6
miR-455-5p/3p-1	8
miR-455-5p/3p-2	22.5
miR-455-5p/3p-3	5
miR-455-5p/3p-4	24
miR-455-5p/3p-5	3
miR-455-5p/3p-6	8.5
miR-455-5p/3p-7	4
miR-455-5p/3p-8	8.5
miR-455-5p/3p-9	9
miR-455-5p/3p-10	7.5
miR-455-5p/3p-11	0.5
miR-455-5p/3p-12	9

## Sheet: Figure 6
Fig. 6b
	Sample	Epas1	Mmp3	Mmp13	Adamts5	Nos2
WT	siCtrl-1	0.93306	1.13643	0.54426	1.11431	0.57947
	siCtrl-2	1.55592	0.73553	0.6907	1.13537	1.41986
	siCtrl-3	1.07103	1.21705	0.93212	1.59632	1.30602
	siCtrl-4	0.62476	0.52608	1.21852	0.55538	0.92317
	siCtrl-5	0.97408	0.98952	1.68656	1.27261	1.12845
	siCtrl-6	0.84116	1.39539	0.92784	0.32602	0.64302
	siEpas1-1	0.51883	0.61604	0.14765	0.90809	0.91612
	siEpas1-2	0.40228	1.02414	1.01223	0.73536	0.58198
	siEpas1-3	0.81032	0.79757	1.15078	2.43729	0.94335
	siEpas1-4	0.49532	0.32765	0.95059	0.18477	0.69598
	siEpas1-5	0.78333	0.4588	2.24692	0.84491	0.59998
	siEpas1-6	0.56004	0.36227	1.14108	0.45354	0.6214
KO	siCtrl-1	1.36776	2.78946	1.99712	2.43598	1.29938
	siCtrl-2	1.70918	1.79005	2.26336	1.68264	2.28417
	siCtrl-3	1.23232	2.62219	3.88648	3.12035	1.91478
	siCtrl-4	1.58765	2.05995	2.99898	2.56065	1.66233
	siCtrl-5	2.40903	2.93081	2.62653	1.62802	1.61841
	siEpas1-1	1.48437	1.48098	2.05301	1.56399	1.35967
	siEpas1-2	0.98615	2.20968	1.42538	0.96657	0.91419
	siEpas1-3	0.53583	1.01326	1.55333	1.5086	1.48125
	siEpas1-4	0.74977	1.05639	1.04572	2.13889	1.35022
	siEpas1-5	1.07419	2.15438	2.33329	1.38717	1.45341

## Sheet: Supplemental Fig1
Supplemental Figure 1
	Relative expression level
	Sox9	Col2a1
LacZ-1	0.95571	0.913043
LacZ-2	0.968712	1.07117
LacZ-3	1.07558	1.01578
Sox9-1	104.737	12.2172
Sox9-2	127.879	9.71098
Sox9-3	128.242	11.6539

## Sheet: Supplemental Fig2
Supplemental Figure 2b
	%input
Primer	IgG-1	IgG-2	IgG-3	Sox9-1	Sox9-2	Sox9-3
1	0.047903	0.459542	0.1375	0.317564	2.06424	0.80604
2	0.044008	0.312436	0.115166	0.391549	1.66215	0.802309
3	0.047902	0.0702932	0.202703	0.300806	0.442194	0.230601
4	0.073296	0.107176	0.078566	0.193802	0.323521	0.202619
5	0.271603	0.0896143	0.246048	0.533689	0.547172	0.288444
6	0.036807	0.346508	0.101165	0.64008	1.97852	1.11713
7	0.186007	0.17722	0.171409	0.890777	0.500163	0.602708
8	0.050328	0.0978897	0.429868	0.265431	0.274379	0.242216
9	0.848388	0.956817	0.65321	1.15081	0.538674	0.853238
10	0.059591	0.171808	0.492749	0.28965	0.433162	0.231178
11	0.085643	0.302333	0.495206	0.805764	1.46802	0.456179
12	0.213387	0.0642095	0.270308	0.409825	0.464457	0.29456
13	0.089234	0.135216	0.322668	0.529578	0.382545	0.273285
14	0.092704	0.0638029	0.323136	0.494411	0.350239	0.401166
15	0.075668	0.0827477	0.344507	0.426522	0.360828	0.388966
16	0.156783	0.525877	0.281994	4.23497	9.38556	8.46937
17	0.102065	0.177763	0.424525	1.3618	1.74151	1.01327
18	0.087862	0.0573247	0.326152	0.641497	0.355848	0.302008
19	0.048856	0.052751	0.213742	0.301518	0.195318	0.178671
Col2a1	0.33204	0.292009	0.481253	5.45671	8.0822	8.03663
Gapdh	0.041296	0.238603	0.097612	0.17229	0.775335	0.32785

## Sheet: Supplemental Fig3
Supplemental Figure 3
	miR-455-5p	miR-455-3p
MSC-1	0.574025	0.17337
MSC-2	0.394868	0.461107
MSC-3	0.735747	0.984966
MSC-4	0.627324	1.04837
MSC-5	0.937754	0.839817
MSC-6	2.74591	2.39188
MSC-7	0.984376	1.10049
CC-1	74.7535	8.6637
CC-2	16.0203	3.29348
CC-3	44.117	3.99911
CC-4	8.59472	2.0708
CC-5	30.2169	74.965
CC-6	59.19	13.6246
CC-7	106.69	31.7382
CC-8	47.0878	74.4472
CC-9	40.1487	15.6506
CC-10	178.191	156.297

## Sheet: Supplemental Fig4
Supplemental Figure 4
		Relative expression level
		miR-455-5p	miR-455-3p	Sox9	Col2a1	Acan	Col10a1
0 week	Sample1	1.10038	0.934652	0.96537	1.10924	1.38532	1.1351
	Sample2	0.936096	0.864778	1.04308	1.02253	0.571973	1.38613
	Sample3	0.963523	1.20057	0.991551	0.86823	1.04271	0.478769
1 week	Sample1	1.34742	3.03459	12.2165	299.362	458.329	10.8462
	Sample2	1.75986	3.23851	9.1599	367.67	447.732	9.71566
	Sample3	1.8427	3.46784	9.0121	131.859	449.444	13.2237
2 week	Sample1	0.752996	1.48033	11.0697	2649.21	618.805	17.6457
	Sample2	0.879649	1.28791	13.3293	1712.51	800.854	11.0918
	Sample3	0.749626	1.64991	12.6447	2380.32	1162.29	11.7835
3 week	Sample1	0.704599	1.11747	9.78106	2593.12	717.144	21.4125
	Sample2	0.707314	1.06938	10.1422	1076.58	721.619	13.7431
	Sample3	0.67558	1.36626	10.8797	2156.69	735.792	12.3378

[truncated: 6 more sheets: Supplemental Fig6, Supplemental Fig7, Supplemental Fig9, Supplemental Fig11, Supplemental Fig13, Supplemental Fig14]
